# Supplementary material for: 2-Trifluoro­methyl-1H-benzimidazole
Source: Acta Crystallogr Sect E Struct Rep Online. 2012 Apr 25;68(Pt 5):o1518. doi: 10.1107/S1600536812017357 (PMC3344623; doi:10.1107/S1600536812017357)
Supplement: Supplementary file 1 [file e-68-o1518-sup1.cif]

##############################################################################
#                                                                            #
# This CIF contains the data in a paper accepted for publication in          #
# Acta Crystallographica Section E. It conforms to the requirements of       #
# Notes for Authors for Acta Crystallographica Section E, and has been       #
# peer reviewed under the auspices of the IUCr Commission on Journals.       #
#                                                                            #
# Full details of the Crystallographic Information File format               #
# are given in the paper "The Crystallographic Information File (CIF):       #
# a New Standard Archive File for Crystallography" by S. R. Hall, F. H.      #
# Allen and I. D. Brown [Acta Cryst. (1991), A47, 655-685].                  #
#                                                                            #
# The current version of the core CIF dictionary is obtainable from          #
# ftp://ftp.iucr.org/pub/cif_core.dic.                                       #
#                                                                            #
# Software is freely available for graphical display of the structure(s)     #
# in this CIF. For information consult the CIF software page                 #
# http://www.iucr.org/resources/cif/software.                                #
#                                                                            #
# This file may be used for bona fide research purposes within the           #
# scientific community so long as proper attribution is given to the journal # 
# article from which it was obtained.                                        #
#                                                                            #
##############################################################################
data_I
_audit_creation_method     SHELXL-97
_chemical_name_systematic
;
2-Trifluoromethyl-1<i>H</i>-benzimidazole
;
_chemical_name_common     ?
_chemical_formula_moiety     'C8 H5 F3 N2'
_chemical_formula_sum     'C8 H5 F3 N2'
_chemical_formula_iupac     'C8 H5 F3 N2'
_chemical_formula_weight     186.14
_chemical_melting_point     ?
_symmetry_cell_setting     orthorhombic
_symmetry_space_group_name_H-M     'P b c m'
_symmetry_space_group_name_Hall     '-P 2c 2b'
loop_
    _symmetry_equiv_pos_as_xyz
    'x, y, z'
    '-x, -y, z+1/2'
    'x, -y+1/2, -z'
    '-x, y+1/2, -z+1/2'
    '-x, -y, -z'
    'x, y, -z-1/2'
    '-x, y-1/2, z'
    'x, -y-1/2, z-1/2'
_cell_length_a     11.859(2)
_cell_length_b     7.2154(14)
_cell_length_c     19.508(4)
_cell_angle_alpha     90.00
_cell_angle_beta     90.00
_cell_angle_gamma     90.00
_cell_volume     1669.2(5)
_cell_formula_units_Z     8
_cell_measurement_reflns_used     ?
_cell_measurement_theta_min     0
_cell_measurement_theta_max     25
_cell_measurement_temperature     293(2)
_exptl_crystal_description     block
_exptl_crystal_colour     colourless
_exptl_crystal_size_max     0.36
_exptl_crystal_size_mid     0.32
_exptl_crystal_size_min     0.28
_exptl_crystal_density_diffrn     1.481
_exptl_crystal_density_meas     ?
_exptl_crystal_density_method     'not measured'
_exptl_crystal_F_000     752
_exptl_absorpt_coefficient_mu     0.138
_exptl_absorpt_correction_type     multi-scan
_exptl_absorpt_process_details     '(CrystalClear; Rigaku, 2005)'
_exptl_absorpt_correction_T_min     0.9519
_exptl_absorpt_correction_T_max     0.9623
_exptl_special_details     ?
_diffrn_ambient_temperature     293(2)
_diffrn_radiation_type     MoK\a
_diffrn_radiation_wavelength     0.71073
_diffrn_radiation_source     'fine-focus sealed tube'
_diffrn_radiation_monochromator     graphite
_diffrn_measurement_device_type     'Rigaku SCXmini'
_diffrn_measurement_method     'CCD_Profile_fitting'
_diffrn_detector_area_resol_mean     ?
_diffrn_reflns_number     13301
_diffrn_reflns_av_R_equivalents     0.0735
_diffrn_reflns_av_sigmaI/netI     0.0371
_diffrn_reflns_theta_min     3.30
_diffrn_reflns_theta_max     24.99
_diffrn_reflns_theta_full     24.99
_diffrn_measured_fraction_theta_max     0.997
_diffrn_measured_fraction_theta_full     0.997
_diffrn_reflns_limit_h_min     -14
_diffrn_reflns_limit_h_max     14
_diffrn_reflns_limit_k_min     -8
_diffrn_reflns_limit_k_max     8
_diffrn_reflns_limit_l_min     -23
_diffrn_reflns_limit_l_max     22
_diffrn_standards_number     ?
_diffrn_standards_interval_count     ?
_diffrn_standards_interval_time     ?
_diffrn_standards_decay_%     ?
_refine_special_details
;
 Refinement of F^2^ against ALL reflections.  The weighted R-factor wR and
 goodness of fit S are based on F^2^, conventional R-factors R are based
 on F, with F set to zero for negative F^2^. The threshold expression of
 F^2^ > 2sigma(F^2^) is used only for calculating R-factors(gt) etc. and is
 not relevant to the choice of reflections for refinement.  R-factors based
 on F^2^ are statistically about twice as large as those based on F, and R-
 factors based on ALL data will be even larger.
;
_reflns_number_total     1523
_reflns_number_gt     983
_reflns_threshold_expression     I>2sigma(I)
_refine_ls_structure_factor_coef     Fsqd
_refine_ls_matrix_type     full
_refine_ls_R_factor_all     0.1127
_refine_ls_R_factor_gt     0.0707
_refine_ls_wR_factor_gt     0.1467
_refine_ls_wR_factor_ref     0.1676
_refine_ls_goodness_of_fit_ref     1.044
_refine_ls_restrained_S_all     1.044
_refine_ls_number_reflns     1523
_refine_ls_number_parameters     129
_refine_ls_number_restraints     0
_refine_ls_hydrogen_treatment     constr
_refine_ls_weighting_scheme     calc
_refine_ls_weighting_details
         'calc w=1/[\s^2^(Fo^2^)+(0.0577P)^2^+1.2173P] where P=(Fo^2^+2Fc^2^)/3'
_atom_sites_solution_hydrogens     geom
_atom_sites_solution_primary     direct
_atom_sites_solution_secondary     difmap
_refine_ls_shift/su_max     0.000
_refine_ls_shift/su_mean     0.000
_refine_diff_density_max     0.280
_refine_diff_density_min     -0.228
_refine_ls_extinction_method     none
_refine_ls_extinction_coef     ?
loop_
    _atom_type_symbol
    _atom_type_description
    _atom_type_scat_dispersion_real
    _atom_type_scat_dispersion_imag
    _atom_type_scat_source
    'C' 'C' 0.0033 0.0016
                         'International Tables Vol C Tables 4.2.6.8 and 6.1.1.4'
    'F' 'F' 0.0171 0.0103
                         'International Tables Vol C Tables 4.2.6.8 and 6.1.1.4'
    'N' 'N' 0.0061 0.0033
                         'International Tables Vol C Tables 4.2.6.8 and 6.1.1.4'
    'H' 'H' 0.0000 0.0000
                         'International Tables Vol C Tables 4.2.6.8 and 6.1.1.4'
_computing_data_collection     'CrystalClear (Rigaku, 2005)'
_computing_cell_refinement     'CrystalClear (Rigaku, 2005)'
_computing_data_reduction     'CrystalClear (Rigaku, 2005)'
_computing_structure_solution     'SHELXS97 (Sheldrick, 2008)'
_computing_structure_refinement     'SHELXL97 (Sheldrick, 2008)'
_computing_molecular_graphics     'PLATON (Spek, 2009)'
_computing_publication_material     'SHELXL97 (Sheldrick, 2008)'
loop_
    _atom_site_type_symbol
    _atom_site_label
    _atom_site_fract_x
    _atom_site_fract_y
    _atom_site_fract_z
    _atom_site_U_iso_or_equiv
    _atom_site_adp_type
    _atom_site_calc_flag
    _atom_site_refinement_flags
    _atom_site_occupancy
    _atom_site_symmetry_multiplicity
    _atom_site_disorder_assembly
    _atom_site_disorder_group
    C C2 0.2645(4) 0.2500 0.5000 0.0595(12) Uani d S 1 2 . .
    C C1 0.14185(18) 0.2500 0.5000 0.101(2) Uani d S 1 2 . .
    F F1A 0.09271(18) 0.1770 0.5534 0.157(4) Uani d PR 0.50 1 . .
    F F1B 0.09835(18) 0.1655 0.4469 0.191(5) Uani d PR 0.50 1 . .
    F F1C 0.10542(18) 0.4210 0.4964 0.213(5) Uani d PR 0.50 1 . .
    N N1 0.3246(2) 0.2091(3) 0.55507(11) 0.0576(7) Uani d . 1 1 . .
    H H1A 0.3000 0.1795 0.5951 0.069 Uiso calc PR 0.50 1 . .
    C C3 0.4353(2) 0.2242(4) 0.53443(14) 0.0495(7) Uani d . 1 1 . .
    C C4 0.5347(3) 0.1964(5) 0.5697(2) 0.0760(11) Uani d . 1 1 . .
    H H4 0.5350 0.1606 0.6155 0.091 Uiso calc R 1 1 . .
    C C5 0.6321(3) 0.2236(6) 0.5345(2) 0.0986(16) Uani d . 1 1 . .
    H H5 0.7006 0.2067 0.5568 0.118 Uiso calc R 1 1 . .
    F F10A 0.3495(3) 0.4573(4) 0.80332(12) 0.1403(12) Uani d . 1 1 . .
    F F10B 0.4734(4) 0.3146(6) 0.7500 0.1557(19) Uani d S 1 2 . .
    N N4 0.2610(2) 0.1033(4) 0.69268(12) 0.0641(8) Uani d . 1 1 . .
    H H4A 0.2749 0.1364 0.6512 0.077 Uiso calc PR 0.50 1 . .
    C C9 0.3662(6) 0.3519(8) 0.7500 0.0806(17) Uani d S 1 2 . .
    C C10 0.2953(4) 0.1861(6) 0.7500 0.0605(12) Uani d S 1 2 . .
    C C12 0.1984(3) -0.0467(5) 0.71420(15) 0.0623(9) Uani d . 1 1 . .
    C C13 0.1394(3) -0.1800(6) 0.6772(2) 0.0855(12) Uani d . 1 1 . .
    H H13 0.1382 -0.1800 0.6295 0.103 Uiso calc R 1 1 . .
    C C14 0.0830(4) -0.3113(7) 0.7148(2) 0.1073(16) Uani d . 1 1 . .
    H H14 0.0434 -0.4036 0.6917 0.129 Uiso calc R 1 1 . .
loop_
    _atom_site_aniso_label
    _atom_site_aniso_U_11
    _atom_site_aniso_U_22
    _atom_site_aniso_U_33
    _atom_site_aniso_U_12
    _atom_site_aniso_U_13
    _atom_site_aniso_U_23
    C2 0.059(3) 0.076(3) 0.044(3) 0.000 0.000 -0.002(2)
    C1 0.066(4) 0.134(6) 0.102(5) 0.000 0.000 0.004(4)
    F1A 0.078(4) 0.304(13) 0.088(5) -0.044(9) 0.024(5) 0.041(5)
    F1B 0.075(5) 0.376(17) 0.121(6) -0.035(10) -0.039(5) -0.054(7)
    F1C 0.089(5) 0.263(10) 0.288(12) 0.077(6) 0.034(12) 0.078(11)
    N1 0.0703(17) 0.0672(18) 0.0354(13) -0.0017(13) -0.0008(13) 0.0038(11)
    C3 0.0575(18) 0.0449(17) 0.0461(15) 0.0004(14) -0.0057(14) -0.0042(13)
    C4 0.082(3) 0.062(2) 0.084(2) 0.0088(19) -0.026(2) -0.0089(19)
    C5 0.070(2) 0.068(3) 0.158(5) 0.011(2) -0.030(2) -0.033(3)
    F10A 0.216(3) 0.113(2) 0.0923(18) -0.069(2) 0.0224(18) -0.0384(15)
    F10B 0.097(3) 0.117(3) 0.252(6) -0.040(3) 0.000 0.000
    N4 0.081(2) 0.0755(19) 0.0357(13) -0.0105(15) 0.0007(13) -0.0028(13)
    C9 0.117(5) 0.082(4) 0.043(3) -0.027(4) 0.000 0.000
    C10 0.076(3) 0.069(3) 0.037(2) -0.010(3) 0.000 0.000
    C12 0.059(2) 0.073(2) 0.0549(17) -0.0047(17) 0.0013(15) -0.0026(16)
    C13 0.076(3) 0.098(3) 0.083(3) -0.012(2) -0.001(2) -0.025(2)
    C14 0.087(3) 0.099(3) 0.135(4) -0.030(2) -0.005(2) -0.022(3)
_geom_special_details
;
 All esds (except the esd in the dihedral angle between two l.s. planes)
 are estimated using the full covariance matrix.  The cell esds are taken
 into account individually in the estimation of esds in distances, angles
 and torsion angles; correlations between esds in cell parameters are only
 used when they are defined by crystal symmetry.  An approximate (isotropic)
 treatment of cell esds is used for estimating esds involving l.s. planes.
;
loop_
    _geom_bond_atom_site_label_1
    _geom_bond_atom_site_label_2
    _geom_bond_site_symmetry_2
    _geom_bond_distance
    _geom_bond_publ_flag
    C2 N1 3_556 1.323(3) ?
    C2 N1 . 1.323(3) ?
    C2 C1 . 1.454(5) ?
    C1 F1A 3_556 1.3052 ?
    C1 F1A . 1.3053 ?
    C1 F1B . 1.3079 ?
    C1 F1B 3_556 1.3079 ?
    C1 F1C 3_556 1.3095 ?
    C1 F1C . 1.3095 ?
    N1 C3 . 1.377(4) ?
    N1 H1A . 0.8600 ?
    C3 C4 . 1.380(4) ?
    C3 C3 3_556 1.394(5) ?
    C4 C5 . 1.359(5) ?
    C4 H4 . 0.9300 ?
    C5 C5 3_556 1.399(9) ?
    C5 H5 . 0.9300 ?
    F10A C9 . 1.303(4) ?
    F10B C9 . 1.300(7) ?
    N4 C10 . 1.331(3) ?
    N4 C12 . 1.378(4) ?
    N4 H4A . 0.8600 ?
    C9 F10A 6_557 1.304(4) ?
    C9 C10 . 1.462(7) ?
    C10 N4 6_557 1.331(3) ?
    C12 C13 . 1.392(5) ?
    C12 C12 6_557 1.397(6) ?
    C13 C14 . 1.372(6) ?
    C13 H13 . 0.9300 ?
    C14 C14 6_557 1.375(9) ?
    C14 H14 . 0.9300 ?
loop_
    _geom_angle_atom_site_label_1
    _geom_angle_atom_site_label_2
    _geom_angle_atom_site_label_3
    _geom_angle_site_symmetry_1
    _geom_angle_site_symmetry_3
    _geom_angle
    _geom_angle_publ_flag
    N1 C2 N1 3_556 . 114.7(4) ?
    N1 C2 C1 3_556 . 122.6(2) ?
    N1 C2 C1 . . 122.6(2) ?
    F1A C1 F1B . . 105.6 ?
    F1A C1 F1B 3_556 3_556 105.6 ?
    F1A C1 F1C 3_556 3_556 106.0 ?
    F1B C1 F1C 3_556 3_556 105.4 ?
    F1A C1 F1C . . 106.0 ?
    F1B C1 F1C . . 105.4 ?
    F1A C1 C2 3_556 . 116.522(6) ?
    F1A C1 C2 . . 116.519(5) ?
    F1B C1 C2 . . 113.229(5) ?
    F1B C1 C2 3_556 . 113.230(5) ?
    F1C C1 C2 3_556 . 109.263(5) ?
    F1C C1 C2 . . 109.262(5) ?
    C2 N1 C3 . . 105.0(3) ?
    C2 N1 H1A . . 127.5 ?
    C3 N1 H1A . . 127.5 ?
    N1 C3 C4 . . 131.0(3) ?
    N1 C3 C3 . 3_556 107.64(15) ?
    C4 C3 C3 . 3_556 121.3(2) ?
    C5 C4 C3 . . 116.9(4) ?
    C5 C4 H4 . . 121.5 ?
    C3 C4 H4 . . 121.5 ?
    C4 C5 C5 . 3_556 121.8(2) ?
    C4 C5 H5 . . 119.1 ?
    C5 C5 H5 3_556 . 119.1 ?
    C10 N4 C12 . . 105.1(3) ?
    C10 N4 H4A . . 127.4 ?
    C12 N4 H4A . . 127.4 ?
    F10B C9 F10A . . 105.6(4) ?
    F10B C9 F10A . 6_557 105.6(4) ?
    F10A C9 F10A . 6_557 105.9(5) ?
    F10B C9 C10 . . 113.1(5) ?
    F10A C9 C10 . . 113.0(3) ?
    F10A C9 C10 6_557 . 113.0(3) ?
    N4 C10 N4 . 6_557 114.3(4) ?
    N4 C10 C9 . . 122.9(2) ?
    N4 C10 C9 6_557 . 122.9(2) ?
    N4 C12 C13 . . 131.0(3) ?
    N4 C12 C12 . 6_557 107.74(16) ?
    C13 C12 C12 . 6_557 121.3(2) ?
    C14 C13 C12 . . 116.4(4) ?
    C14 C13 H13 . . 121.8 ?
    C12 C13 H13 . . 121.8 ?
    C13 C14 C14 . 6_557 122.3(2) ?
    C13 C14 H14 . . 118.9 ?
    C14 C14 H14 6_557 . 118.9 ?
loop_
    _geom_torsion_atom_site_label_1
    _geom_torsion_atom_site_label_2
    _geom_torsion_atom_site_label_3
    _geom_torsion_atom_site_label_4
    _geom_torsion_site_symmetry_1
    _geom_torsion_site_symmetry_2
    _geom_torsion_site_symmetry_3
    _geom_torsion_site_symmetry_4
    _geom_torsion
    _geom_torsion_publ_flag
    N1 C2 C1 F1A 3_556 . . 3_556 -11.43(13) ?
    N1 C2 C1 F1A . . . 3_556 168.57(13) ?
    N1 C2 C1 F1A 3_556 . . . 168.57(13) ?
    N1 C2 C1 F1A . . . . -11.43(13) ?
    N1 C2 C1 F1B 3_556 . . . 45.84(13) ?
    N1 C2 C1 F1B . . . . -134.16(13) ?
    N1 C2 C1 F1B 3_556 . . 3_556 -134.16(13) ?
    N1 C2 C1 F1B . . . 3_556 45.84(13) ?
    N1 C2 C1 F1C 3_556 . . 3_556 108.66(13) ?
    N1 C2 C1 F1C . . . 3_556 -71.34(13) ?
    N1 C2 C1 F1C 3_556 . . . -71.34(13) ?
    N1 C2 C1 F1C . . . . 108.66(13) ?
    N1 C2 N1 C3 3_556 . . . -0.07(14) ?
    C1 C2 N1 C3 . . . . 179.93(14) ?
    C2 N1 C3 C4 . . . . -179.4(3) ?
    C2 N1 C3 C3 . . . 3_556 0.2(3) ?
    N1 C3 C4 C5 . . . . -179.7(3) ?
    C3 C3 C4 C5 3_556 . . . 0.7(5) ?
    C3 C4 C5 C5 . . . 3_556 -0.4(7) ?
    C12 N4 C10 N4 . . . 6_557 0.2(5) ?
    C12 N4 C10 C9 . . . . 179.2(5) ?
    F10B C9 C10 N4 . . . . -89.5(4) ?
    F10A C9 C10 N4 . . . . 150.6(4) ?
    F10A C9 C10 N4 6_557 . . . 30.4(8) ?
    F10B C9 C10 N4 . . . 6_557 89.5(4) ?
    F10A C9 C10 N4 . . . 6_557 -30.4(8) ?
    F10A C9 C10 N4 6_557 . . 6_557 -150.6(4) ?
    C10 N4 C12 C13 . . . . 178.1(4) ?
    C10 N4 C12 C12 . . . 6_557 -0.1(3) ?
    N4 C12 C13 C14 . . . . -178.8(4) ?
    C12 C12 C13 C14 6_557 . . . -0.8(4) ?
    C12 C13 C14 C14 . . . 6_557 0.8(4) ?
loop_
    _geom_hbond_atom_site_label_D
    _geom_hbond_atom_site_label_H
    _geom_hbond_atom_site_label_A
    _geom_hbond_site_symmetry_A
    _geom_hbond_distance_DH
    _geom_hbond_distance_HA
    _geom_hbond_distance_DA
    _geom_hbond_angle_DHA
    N1 H1A N4 . 0.86 2.03 2.891(3) 173
    N4 H4A N1 . 0.86 2.03 2.891(3) 174
data_global
_journal_date_recd_electronic     2012-04-12
_journal_date_accepted     2012-04-19
_journal_name_full     'Acta Crystallographica, Section E'
_journal_year     2012
_journal_volume     68
_journal_issue      5
_journal_page_first     o1518
_journal_page_last     o1518
_journal_paper_category     QO
_journal_paper_doi     10.1107/S1600536812017357
_journal_coeditor_code     GO2052
_publ_contact_author_name     'Ming-Liang Liu'
_publ_contact_author_address
;
College of Chemistry and Chemical Engineering
Southeast University
Nanjing 211189
People's Republic of China
;
_publ_contact_author_email     jgsdxlml@163.com
_publ_contact_author_fax     ?
_publ_contact_author_phone     ?
_publ_section_title
;
2-Trifluoromethyl-1<i>H</i>-benzimidazole
;
loop_
    _publ_author_name
    _publ_author_footnote
    _publ_author_address
    'Liu, Ming-Liang' .
;
Ordered Matter Science Research Center
College of Chemistry and Chemical Engineering
Southeast University
Nanjing 211189
People's Republic of China
;
