# Supplementary material for: 2-Trifluoro­methyl-1H-benzimidazole
Source: Acta Crystallogr Sect E Struct Rep Online. 2012 Apr 25;68(Pt 5):o1518. doi: 10.1107/S1600536812017357 (PMC3344623; doi:10.1107/S1600536812017357)
Supplement: Supplementary file 2 [file e-68-o1518-Isup2.hkl]

# 
# h,k,l, Fc-squared, Fo-squared, sigma(Fo-squared) and status flag 
# 
data_I
_shelx_title ' q         P b c m      R = 0.10' 
_shelx_refln_list_code          4 
_shelx_F_calc_maximum      236.63 
_exptl_crystal_F_000       752.00 
_reflns_d_resolution_high  0.8410 
 
loop_ 
 _symmetry_equiv_pos_as_xyz 
 'x, y, z' 
 '-x, -y, z+1/2' 
 'x, -y+1/2, -z' 
 '-x, y+1/2, -z+1/2' 
 '-x, -y, -z' 
 'x, y, -z-1/2' 
 '-x, y-1/2, z' 
 'x, -y-1/2, z-1/2' 
 
_cell_length_a    11.8590 
_cell_length_b     7.2154 
_cell_length_c    19.5080 
_cell_angle_alpha  90.000 
_cell_angle_beta   90.000 
_cell_angle_gamma  90.000 
 
_shelx_F_squared_multiplier     1.000 
 
loop_ 
 _refln_index_h 
 _refln_index_k 
 _refln_index_l 
 _refln_F_squared_calc 
 _refln_F_squared_meas 
 _refln_F_squared_sigma 
 _refln_observed_status 
   2   0   0     1415.70     1193.47     19.34 o 
   3   0   0       23.28       13.02     11.43 o 
   4   0   0     7886.74     5365.72    918.07 o 
   5   0   0    12347.02    12418.14    382.87 o 
   6   0   0      362.72      333.24     12.73 o 
   7   0   0      157.36      133.62     12.75 o 
   8   0   0       31.20       34.55      5.84 o 
   9   0   0      413.91      495.54     23.82 o 
  10   0   0        0.46        2.32      5.59 o 
  11   0   0      297.11      287.39     35.79 o 
  12   0   0        1.10        3.08      6.92 o 
  13   0   0        2.34       13.45     16.21 o 
   1   1   0    11134.71    10355.66     80.79 o 
   2   1   0     3809.99     3581.86     44.46 o 
   3   1   0      311.32      258.16      6.13 o 
   4   1   0     2859.21     2901.78     43.89 o 
   5   1   0      936.06     1080.73     22.19 o 
   6   1   0     1968.34     2170.20     40.71 o 
   7   1   0      110.89      104.03      5.25 o 
   8   1   0       22.33       24.21      3.95 o 
   9   1   0      219.91      217.18     10.05 o 
  10   1   0       79.76       90.39      8.94 o 
  11   1   0       57.71       45.65      8.51 o 
  12   1   0       48.56       36.44      6.58 o 
  13   1   0       42.57       21.98      7.30 o 
   0   2   0    27652.50    27547.93    318.54 o 
   1   2   0     2556.74     2465.56     30.01 o 
   2   2   0     3990.81     3969.09    101.66 o 
   3   2   0      151.48      146.94      4.34 o 
   4   2   0      236.68      222.36      5.93 o 
   5   2   0     2371.10     2361.31     43.42 o 
   6   2   0      102.44      126.97      6.03 o 
   7   2   0      107.99      139.63      6.71 o 
   8   2   0       22.26       12.91      6.42 o 
   9   2   0        0.93        5.86      4.43 o 
  10   2   0      146.69      137.10     11.25 o 
  11   2   0        8.91       15.71      5.85 o 
  12   2   0       12.70        5.30      6.16 o 
  13   2   0       44.09       51.60     12.83 o 
   1   3   0      276.45      302.84     11.18 o 
   2   3   0      342.29      341.92      7.96 o 
   3   3   0      390.37      348.77      7.77 o 
   4   3   0      520.07      482.49     21.56 o 
   5   3   0      149.11      141.21      7.16 o 
   6   3   0      109.80       84.71      5.89 o 
   7   3   0      591.97      538.57     16.27 o 
   8   3   0       31.40       37.48      5.38 o 
   9   3   0      312.11      322.08     13.97 o 
  10   3   0      143.56      151.87     10.64 o 
  11   3   0        3.88        0.00      5.99 o 
  12   3   0        0.43       11.38      6.71 o 
  13   3   0        0.71       15.28     21.37 o 
   0   4   0     1194.68     1087.14     44.33 o 
   1   4   0      656.38      608.21      8.98 o 
   2   4   0        0.22        0.64      4.61 o 
   3   4   0      103.79      120.36      5.83 o 
   4   4   0       97.85      115.42      5.18 o 
   5   4   0       15.92       12.55      3.51 o 
   6   4   0      241.70      242.98      9.46 o 
   7   4   0        0.03        0.00      4.05 o 
   8   4   0      135.57      133.29      9.41 o 
   9   4   0        6.97       16.47      6.73 o 
  10   4   0       17.61       12.68      6.07 o 
  11   4   0        0.64        2.48      5.80 o 
  12   4   0        0.52        3.77      9.88 o 
   1   5   0       34.11       56.65      7.08 o 
   2   5   0       11.55        4.62      2.98 o 
   3   5   0      130.95      112.33      6.52 o 
   4   5   0       25.14       35.51      3.66 o 
   5   5   0        2.15        2.75      3.38 o 
   6   5   0      255.57      261.76     11.68 o 
   7   5   0       12.72       19.95      4.61 o 
   8   5   0       15.51        8.38      4.69 o 
   9   5   0        6.37        0.00      4.53 o 
  10   5   0       28.47       51.27     14.27 o 
  11   5   0       19.74       10.90      8.22 o 
   0   6   0        4.44        9.69      9.07 o 
   1   6   0       16.62        6.83      5.85 o 
   2   6   0       45.55       29.46      7.42 o 
   3   6   0       28.04       37.82      8.03 o 
   4   6   0        8.75       16.85      7.01 o 
   5   6   0       81.87       83.03     10.87 o 
   6   6   0       47.46       54.90      7.72 o 
   7   6   0        2.26        3.29      5.52 o 
   8   6   0        2.40        4.40      6.32 o 
   9   6   0        1.36        0.00      6.41 o 
  10   6   0       10.26        7.01      8.76 o 
   1   7   0       42.59       43.24     11.60 o 
   2   7   0       85.19       90.12     11.77 o 
   3   7   0        0.33        4.22      7.01 o 
   4   7   0       69.02       62.19     10.76 o 
   5   7   0       73.23       52.83     15.87 o 
   6   7   0       15.94       37.30     15.66 o 
   7   7   0        6.66       20.81     15.11 o 
   8   7   0        1.06        0.00      8.66 o 
   0   8   0       34.12       21.79     14.52 o 
   1   8   0        0.99        0.00      7.31 o 
   2   8   0        4.50        1.14      7.75 o 
   3   8   0        6.82        4.98      8.64 o 
   4   8   0        0.77        0.00      8.17 o 
   5   8   0        3.31        2.93     12.09 o 
   1   1   1      841.73      822.45      6.55 o 
   2   1   1     5722.23     5388.82     48.03 o 
   3   1   1     6678.54     6556.91     61.46 o 
   4   1   1     1067.42     1015.98     11.49 o 
   5   1   1      483.29      461.59      7.26 o 
   6   1   1       23.81       15.11      2.57 o 
   7   1   1       40.82       69.88      3.28 o 
   8   1   1      211.56      247.92      6.94 o 
   9   1   1       42.34       35.78      3.52 o 
  10   1   1        3.42        3.11      2.66 o 
  11   1   1        2.69        4.62      3.42 o 
  12   1   1        8.68        8.18      3.70 o 
  13   1   1        3.22        9.19      9.18 o 
   0   2   1        1.88       10.12      3.40 o 
   1   2   1      419.39      392.78      3.91 o 
   2   2   1      382.46      388.10      5.37 o 
   3   2   1      820.01      968.77     13.85 o 
   4   2   1     2036.45     1935.70     24.48 o 
   5   2   1     1136.92     1160.12     16.15 o 
   6   2   1     1021.17      967.59     15.23 o 
   7   2   1       85.83       73.71      4.45 o 
   8   2   1        9.95        8.38      2.60 o 
   9   2   1       16.56       28.23      4.55 o 
  10   2   1        0.61        1.13      2.71 o 
  11   2   1       14.13       10.96      3.86 o 
  12   2   1       33.66       32.65      5.10 o 
  13   2   1        0.67        3.55      7.71 o 
   1   3   1      687.65      659.74      6.95 o 
   2   3   1      195.99      195.63      3.18 o 
   3   3   1      864.03      875.91     12.66 o 
   4   3   1      853.12      953.60     14.32 o 
   5   3   1      616.35      676.08     11.34 o 
   6   3   1      189.13      179.85      5.72 o 
   7   3   1       14.89       22.40      3.20 o 
   8   3   1      260.60      227.80      7.17 o 
   9   3   1       11.87       23.58      3.83 o 
  10   3   1      117.53      148.54      7.62 o 
  11   3   1       30.55       35.52      5.09 o 
  12   3   1        3.62        6.11      4.96 o 
  13   3   1        2.06        5.88      9.13 o 
   0   4   1     1030.64     1107.83     22.60 o 
   1   4   1       43.19       34.69      1.68 o 
   2   4   1       80.29      102.63      2.70 o 
   3   4   1      430.26      376.92      6.79 o 
   4   4   1      118.48       91.07      3.40 o 
   5   4   1       15.45       11.17      2.91 o 
   6   4   1        0.66        1.08      2.42 o 
   7   4   1      226.46      211.57      7.03 o 
   8   4   1      207.89      209.98      8.07 o 
   9   4   1       24.05       29.25      4.56 o 
  10   4   1       52.33       40.70      5.72 o 
  11   4   1       13.15       17.29      4.93 o 
  12   4   1        0.24       10.84      6.18 o 
   1   5   1       28.74       37.80      4.46 o 
   2   5   1        3.89        4.08      3.17 o 
   3   5   1        3.32        2.13      1.82 o 
   4   5   1       16.44       27.74      2.62 o 
   5   5   1      227.71      164.64      5.31 o 
   6   5   1        1.54        1.84      2.50 o 
   7   5   1        8.97        0.00      2.60 o 
   8   5   1       37.98       49.50      4.66 o 
   9   5   1       11.39       10.95      3.93 o 
  10   5   1       39.13       29.23      5.71 o 
  11   5   1        0.03        8.80      6.04 o 
   0   6   1       28.68       15.87      6.67 o 
   1   6   1        4.64        9.83      4.43 o 
   2   6   1       91.28      107.54      7.36 o 
   3   6   1       38.91       40.48      7.16 o 
   4   6   1        7.35        9.75      4.56 o 
   5   6   1       28.24       11.71      4.25 o 
   6   6   1       12.55       16.07      4.89 o 
   7   6   1        5.92       10.43      4.20 o 
   8   6   1       12.57       13.79      5.49 o 
   9   6   1        0.43       11.27      6.82 o 
  10   6   1        0.59       18.08      6.60 o 
   1   7   1       18.89       17.85      5.50 o 
   2   7   1        1.49        9.02      5.28 o 
   3   7   1       14.64       18.15      6.33 o 
   4   7   1        0.05        8.04      5.19 o 
   5   7   1        0.97        4.67      5.38 o 
   6   7   1        3.45        6.33      5.58 o 
   7   7   1        2.94        0.00      5.22 o 
   8   7   1        0.38       12.42      6.89 o 
   0   8   1       71.09       77.73     13.42 o 
   1   8   1        5.06        4.48      5.54 o 
   2   8   1        8.01        8.38      5.94 o 
   3   8   1        2.29        0.00      5.48 o 
   4   8   1        0.00        3.64      6.02 o 
   5   8   1        0.65       21.06     10.31 o 
   2   0   2     5214.17     5030.84     34.16 o 
   3   0   2        5.91        4.73      1.96 o 
   4   0   2     3776.25     3769.92     53.19 o 
   5   0   2     1203.03     1214.67     20.98 o 
   6   0   2      757.06      854.82     17.36 o 
   7   0   2      229.74      256.88      8.22 o 
   8   0   2        1.72        0.00      2.76 o 
   9   0   2      555.17      473.84     16.95 o 
  10   0   2       13.40        5.50      4.53 o 
  11   0   2       14.39        6.40      4.64 o 
  12   0   2       16.23        5.54      5.09 o 
  13   0   2        0.02        4.26      7.85 o 
  14   0   2        2.83        9.74     13.44 o 
   1   1   2     2828.68     2728.89     17.96 o 
   2   1   2    21156.00    20155.20    168.26 o 
   3   1   2     3908.42     3985.32     38.85 o 
   4   1   2     1055.27     1029.29     12.89 o 
   5   1   2        0.01        0.43      1.15 o 
   6   1   2      704.21      696.51     11.07 o 
   7   1   2      164.27      157.09      4.97 o 
   8   1   2       25.13       32.75      2.98 o 
   9   1   2      791.34      791.42     16.16 o 
  10   1   2      271.13      266.58      8.43 o 
  11   1   2      152.95      123.19      6.68 o 
  12   1   2       10.93        8.38      3.98 o 
  13   1   2        5.67       33.38     14.03 o 
   0   2   2    18711.12    18204.83    178.04 o 
   1   2   2     4834.02     4846.47     73.35 o 
   2   2   2     2150.34     2141.86     21.93 o 
   3   2   2     1917.70     1976.57     29.22 o 
   4   2   2      220.46      237.06      4.43 o 
   5   2   2      357.49      305.03      6.05 o 
   6   2   2       32.78       38.54      2.63 o 
   7   2   2       21.78       38.84      3.95 o 
   8   2   2      181.79      164.04      5.50 o 
   9   2   2       94.24      106.30      5.01 o 
  10   2   2       63.58       63.57      4.62 o 
  11   2   2       54.15       59.44      5.27 o 
  12   2   2        0.38        7.88      4.62 o 
  13   2   2       10.15       14.70      7.66 o 
   1   3   2     1419.27     1333.37     14.28 o 
   2   3   2      825.08      837.63      9.59 o 
   3   3   2       14.32       14.33      2.26 o 
   4   3   2      228.75      245.05      5.30 o 
   5   3   2      139.79      188.24      4.78 o 
   6   3   2      193.29      246.29      6.62 o 
   7   3   2        2.43        2.34      2.40 o 
   8   3   2      163.59      163.05      6.84 o 
   9   3   2        6.88        2.17      2.71 o 
  10   3   2       19.39       17.86      4.37 o 
  11   3   2      252.72      220.03     10.30 o 
  12   3   2        0.97        1.85      5.01 o 
  13   3   2        0.24        3.12      6.84 o 
   0   4   2     1952.06     2130.60     44.01 o 
   1   4   2      593.26      616.15     10.23 o 
   2   4   2       54.02       48.75      3.22 o 
   3   4   2       57.85       58.47      3.07 o 
   4   4   2        5.54        7.70      1.84 o 
   5   4   2        6.38        2.58      2.14 o 
   6   4   2       94.10      117.71      4.74 o 
   7   4   2      142.58      152.84      5.98 o 
   8   4   2       36.91       50.34      4.57 o 
   9   4   2        6.23        8.62      3.81 o 
  10   4   2      112.60       96.11      6.93 o 
  11   4   2        8.52        7.90      4.51 o 
  12   4   2        0.37        1.88      5.55 o 
   1   5   2      109.04      125.10      4.83 o 
   2   5   2        5.23       10.18      2.35 o 
   3   5   2       58.14       37.84      2.90 o 
   4   5   2      238.22      248.48      7.05 o 
   5   5   2      209.02      194.27      5.81 o 
   6   5   2       37.52       50.18      3.56 o 
   7   5   2       46.14       37.29      3.82 o 
   8   5   2        6.03        6.62      3.31 o 
   9   5   2       11.38       21.12      4.61 o 
  10   5   2        3.91       10.94      4.93 o 
  11   5   2        0.03       11.21      5.87 o 
   0   6   2      248.13      253.11     16.02 o 
   1   6   2       13.82       16.27      4.57 o 
   2   6   2        1.07        1.34      3.59 o 
   3   6   2        3.37        2.57      4.00 o 
   4   6   2       54.70       62.17      7.87 o 
   5   6   2       15.41       16.89      4.37 o 
   6   6   2        0.23       10.37      4.24 o 
   7   6   2       10.05        0.00      4.10 o 
   8   6   2        1.11        6.06      4.62 o 
   9   6   2        6.35        8.71      5.46 o 
  10   6   2        2.12        4.18      6.38 o 
   1   7   2        4.13        0.00      5.47 o 
   2   7   2       60.01       78.56      8.03 o 
   3   7   2       10.54       17.16      5.59 o 
   4   7   2        1.83        8.11      5.31 o 
   5   7   2       11.00       11.70      5.88 o 
   6   7   2       24.78       18.31      6.66 o 
   7   7   2        7.06       12.88      6.95 o 
   8   7   2        0.95        7.94      6.09 o 
   0   8   2       20.35        5.82      8.52 o 
   1   8   2        1.53        0.22      4.97 o 
   2   8   2        1.52        3.67      5.71 o 
   3   8   2        0.70        0.00      5.14 o 
   4   8   2        1.91        0.04      5.33 o 
   1   1   3       20.57       21.79      0.90 o 
   2   1   3     1626.93     1506.69     17.39 o 
   3   1   3     2045.56     2086.70     18.96 o 
   4   1   3     1241.30     1248.86     18.24 o 
   5   1   3      368.77      403.71      7.66 o 
   6   1   3        0.95        0.64      1.38 o 
   7   1   3        2.75        3.53      1.73 o 
   8   1   3       44.71       52.69      3.35 o 
   9   1   3        2.24        6.56      3.96 o 
  10   1   3        6.05        7.61      2.91 o 
  11   1   3       28.61       25.42      3.63 o 
  12   1   3        2.95        4.11      4.68 o 
  13   1   3        3.40        4.88      6.33 o 
   0   2   3     4492.73     4279.06     44.83 o 
   1   2   3     5295.47     5353.01     51.51 o 
   2   2   3      745.50      723.46      8.26 o 
   3   2   3       87.16       88.41      2.93 o 
   4   2   3      138.43       91.73      2.85 o 
   5   2   3      127.74      125.91      3.56 o 
   6   2   3      615.98      626.43     10.40 o 
   7   2   3      161.79      155.94      5.71 o 
   8   2   3       19.54       29.96      3.05 o 
   9   2   3       52.06       56.70      4.00 o 
  10   2   3        5.33        3.60      2.86 o 
  11   2   3        0.70        0.00      3.09 o 
  12   2   3       12.61       16.10      5.55 o 
  13   2   3        0.35        4.58      7.29 o 
   1   3   3       67.14       58.20      2.46 o 
   2   3   3      300.80      319.21      6.53 o 
   3   3   3      266.94      266.04      5.71 o 
   4   3   3        0.81        4.11      2.06 o 
   5   3   3        0.51        0.81      1.68 o 
   6   3   3       45.02       58.34      4.14 o 
   7   3   3        8.34        4.97      2.39 o 
   8   3   3       74.27       66.96      4.30 o 
   9   3   3       98.11       92.99      5.58 o 
  10   3   3        5.99       15.28      4.68 o 
  11   3   3        7.47        8.00      4.95 o 
  12   3   3        4.11        9.13      5.58 o 
  13   3   3        2.45       15.26      9.50 o 
   0   4   3      723.50      728.90     18.05 o 
   1   4   3     1674.79     1631.80     25.33 o 
   2   4   3      455.03      469.98     11.84 o 
   3   4   3       14.15       10.74      1.60 o 
   4   4   3       64.07       48.58      2.71 o 
   5   4   3      106.13      112.48      4.65 o 
   6   4   3       47.41       62.14      4.13 o 
   7   4   3       24.93       31.35      3.65 o 
   8   4   3       14.03       15.04      3.83 o 
   9   4   3       11.07       13.36      3.64 o 
  10   4   3       55.50       50.95      5.17 o 
  11   4   3        0.32        4.94      5.24 o 
  12   4   3        0.01        2.26      5.93 o 
   1   5   3       92.31       97.91      6.05 o 
   2   5   3        5.14        3.46      2.61 o 
   3   5   3        4.02        6.25      2.56 o 
   4   5   3      119.16      135.45      5.34 o 
   5   5   3        6.10        5.02      2.29 o 
   6   5   3        2.74        1.87      2.38 o 
   7   5   3        1.68        2.92      2.67 o 
   8   5   3        4.40        4.13      3.22 o 
   9   5   3       25.53       33.21      4.73 o 
  10   5   3       17.62       12.64      4.59 o 
  11   5   3       27.72       25.89      6.59 o 
   0   6   3      637.29      618.01     27.29 o 
   1   6   3      257.55      245.75     10.88 o 
   2   6   3        0.02        0.00      4.02 o 
   3   6   3        6.38        2.07      3.84 o 
   4   6   3        0.10        5.95      3.64 o 
   5   6   3        3.84       14.11      5.95 o 
   6   6   3       30.01       38.25      5.63 o 
   7   6   3        2.96        4.23      4.41 o 
   8   6   3        4.21        8.24      4.62 o 
   9   6   3       17.14       24.70      7.65 o 
   1   7   3        1.92       17.47      7.52 o 
   2   7   3        0.56        7.65      5.02 o 
   3   7   3        1.25        3.03      4.86 o 
   4   7   3        4.30       11.75      5.67 o 
   5   7   3        0.88       12.39      5.73 o 
   6   7   3        1.96        0.00      5.84 o 
   7   7   3        2.16       13.82      6.47 o 
   0   8   3       13.09       12.80      9.24 o 
   1   8   3       20.44       25.46      8.57 o 
   2   8   3        9.38       10.40      6.32 o 
   3   8   3        0.51        5.92      5.83 o 
   4   8   3        2.90        4.46      6.17 o 
   0   0   4    55995.63    47348.44    857.85 o 
   1   0   4      410.65      393.84      5.94 o 
   2   0   4      230.53      204.77      3.58 o 
   3   0   4      201.34      209.83      4.36 o 
   4   0   4      820.54      878.44     17.01 o 
   5   0   4      756.46      784.63     12.91 o 
   6   0   4      292.66      335.44     10.50 o 
   7   0   4      161.28      174.52      8.92 o 
   8   0   4       14.49       19.81      8.17 o 
   9   0   4       25.63       40.51      6.85 o 
  10   0   4        3.95        2.23      3.39 o 
  11   0   4      123.17      116.75     10.43 o 
  12   0   4        0.41       22.78     14.12 o 
  13   0   4        4.53       11.22     10.12 o 
   1   1   4     4203.09     4048.90     38.12 o 
   2   1   4      106.44       92.56      1.68 o 
   3   1   4      369.44      369.99      6.08 o 
   4   1   4      211.48      210.83      4.12 o 
   5   1   4      423.91      473.64      7.05 o 
   6   1   4     1926.20     2093.07     26.93 o 
   7   1   4       33.14       40.62      3.20 o 
   8   1   4       10.40       13.32      2.98 o 
   9   1   4       30.39       36.20      3.06 o 
  10   1   4        0.23        1.91      3.29 o 
  11   1   4        3.86        2.65      3.93 o 
  12   1   4        0.60        3.86      6.05 o 
  13   1   4        0.20        5.30      6.63 o 
   0   2   4     3189.56     3318.04     56.56 o 
   1   2   4     1116.37     1131.46     11.94 o 
   2   2   4      229.92      239.65      5.19 o 
   3   2   4      289.50      295.42      4.70 o 
   4   2   4       11.83       15.49      1.71 o 
   5   2   4      134.48      145.71      3.55 o 
   6   2   4      102.72      133.13      6.03 o 
   7   2   4       20.86       26.73      2.61 o 
   8   2   4        0.05        0.00      1.96 o 
   9   2   4       32.86       36.88      3.72 o 
  10   2   4       73.36       58.55      6.47 o 
  11   2   4       10.57       12.47      4.48 o 
  12   2   4        5.07       10.27      5.51 o 
  13   2   4        2.83       18.06     13.03 o 
   1   3   4      145.85      161.10      3.47 o 
   2   3   4        4.65        1.91      1.26 o 
   3   3   4      285.15      287.48      5.20 o 
   4   3   4      492.19      509.07      9.59 o 
   5   3   4      220.01      238.90      7.20 o 
   6   3   4      135.33      132.91      4.38 o 
   7   3   4      106.25      114.73      5.86 o 
   8   3   4       68.56       58.00      4.15 o 
   9   3   4        5.54       25.15      6.23 o 
  10   3   4        5.83       11.05      3.93 o 
  11   3   4        1.93        6.16      4.82 o 
  12   3   4        0.19        7.75      6.06 o 
   0   4   4      738.57      777.67     23.85 o 
   1   4   4      107.37       97.62      4.39 o 
   2   4   4       40.62       34.71      2.72 o 
   3   4   4        3.26        5.29      2.60 o 
   4   4   4        0.13        1.45      1.81 o 
   5   4   4        5.53        0.28      2.07 o 
   6   4   4       10.19       10.78      3.37 o 
   7   4   4       28.74       30.84      4.59 o 
   8   4   4        0.39        1.30      2.76 o 
   9   4   4        1.58        0.00      2.93 o 
  10   4   4       20.08       19.13      5.13 o 
  11   4   4        0.26       11.74      5.39 o 
  12   4   4        0.64        9.36      7.04 o 
   1   5   4       13.46       20.24      2.89 o 
   2   5   4       10.40       21.86      3.56 o 
   3   5   4        0.17        1.26      2.67 o 
   4   5   4        2.68        7.29      2.38 o 
   5   5   4       40.51       45.47      3.82 o 
   6   5   4       74.78       75.28      5.52 o 
   7   5   4       25.76       31.03      4.79 o 
   8   5   4       18.45       15.26      3.64 o 
   9   5   4        0.08        8.36      3.80 o 
  10   5   4        7.08       15.51      5.16 o 
  11   5   4       11.50       10.99      6.33 o 
   0   6   4       21.32       40.25      8.15 o 
   1   6   4        1.20        0.00      4.01 o 
   2   6   4        1.58        0.97      3.90 o 
   3   6   4       14.67       15.62      3.86 o 
   4   6   4        0.61        0.00      3.26 o 
   5   6   4        7.69        1.45      3.23 o 
   6   6   4        2.29        0.00      3.33 o 
   7   6   4        6.14        4.67      3.87 o 
   8   6   4        4.80        7.83      4.41 o 
   9   6   4        0.02        6.63      5.41 o 
   1   7   4        0.60        6.54      5.22 o 
   2   7   4       22.98       14.88      7.24 o 
   3   7   4        2.37        9.32      5.92 o 
   4   7   4        5.20        9.78      5.32 o 
   5   7   4       13.67       16.51      6.24 o 
   6   7   4        0.09        0.00      5.24 o 
   7   7   4        2.22       11.06      6.31 o 
   0   8   4        0.44       12.20      9.53 o 
   1   8   4        3.01        7.33      6.17 o 
   2   8   4        0.17       13.25      6.50 o 
   3   8   4        0.14        6.04      6.22 o 
   4   8   4        0.34       10.13      6.44 o 
   1   1   5        4.91        3.30      1.39 o 
   2   1   5       18.23       10.66      0.85 o 
   3   1   5      304.39      295.85      4.41 o 
   4   1   5       13.91       14.73      1.91 o 
   5   1   5        7.98        7.45      1.40 o 
   6   1   5      106.14       94.70      2.57 o 
   7   1   5       60.23       60.86      3.76 o 
   8   1   5        0.00        0.00      1.64 o 
   9   1   5      153.84      143.65      5.58 o 
  10   1   5       17.01       17.83      3.80 o 
  11   1   5        0.02        1.72      4.35 o 
  12   1   5        1.61        4.05      6.48 o 
  13   1   5        0.00        0.00      6.87 o 
   0   2   5     1938.38     1940.95     29.60 o 
   1   2   5        0.03        2.93      1.08 o 
   2   2   5        1.12        0.86      1.00 o 
   3   2   5      125.07      136.86      2.89 o 
   4   2   5      528.68      526.05      8.32 o 
   5   2   5      321.19      329.28      6.03 o 
   6   2   5       12.03        9.79      2.30 o 
   7   2   5       56.70       71.13      5.00 o 
   8   2   5       44.59       46.77      3.36 o 
   9   2   5       17.50       24.17      5.04 o 
  10   2   5        0.10        5.65      3.26 o 
  11   2   5        4.51        7.62      4.84 o 
  12   2   5        0.32        2.76      5.82 o 
  13   2   5        6.77        3.12      7.69 o 
   1   3   5       60.49       63.88      3.69 o 
   2   3   5      223.27      243.28      5.04 o 
   3   3   5      389.73      386.00      6.59 o 
   4   3   5      568.45      606.36     11.01 o 
   5   3   5        3.31        0.00      2.12 o 
   6   3   5       12.00       14.55      2.38 o 
   7   3   5       16.71       16.34      2.66 o 
   8   3   5       30.75       30.24      3.60 o 
   9   3   5      188.36      171.42      7.00 o 
  10   3   5       95.30       95.64      6.78 o 
  11   3   5       19.57       24.26      5.76 o 
  12   3   5        1.33        7.23      5.76 o 
   0   4   5     2441.29     2617.36     59.33 o 
   1   4   5       42.25       44.29      3.62 o 
   2   4   5       88.60       79.84      3.24 o 
   3   4   5       29.00       24.37      2.58 o 
   4   4   5       49.27       59.95      3.93 o 
   5   4   5       59.30       77.92      3.70 o 
   6   4   5        3.23        2.53      2.58 o 
   7   4   5       24.30       23.87      3.16 o 
   8   4   5       95.62       84.27      4.96 o 
   9   4   5       25.75       34.82      4.23 o 
  10   4   5        0.85       13.68      5.65 o 
  11   4   5        0.32        0.42      4.44 o 
  12   4   5        0.77       10.38      7.48 o 
   1   5   5       42.58       48.93      5.15 o 
   2   5   5       63.33       63.36      4.57 o 
   3   5   5      144.02      121.04      6.36 o 
   4   5   5       96.81       91.85      5.19 o 
   5   5   5        0.26        0.31      2.21 o 
   6   5   5       22.30       28.61      3.62 o 
   7   5   5       12.98        8.01      3.13 o 
   8   5   5        9.61        9.05      3.54 o 
   9   5   5       70.88       70.18      6.83 o 
  10   5   5       55.86       42.55      6.56 o 
  11   5   5       15.17       18.86      7.61 o 
   0   6   5      559.95      549.22     25.15 o 
   1   6   5      217.99      225.97      9.16 o 
   2   6   5        0.04        6.25      3.69 o 
   3   6   5       95.94      108.77      6.77 o 
   4   6   5       19.07       22.11      5.00 o 
   5   6   5       10.52        2.86      3.39 o 
   6   6   5        0.36        0.99      3.56 o 
   7   6   5        9.79       11.87      4.27 o 
   8   6   5       16.44       10.09      4.43 o 
   9   6   5       10.68        3.81      5.60 o 
   1   7   5       37.00       57.45      7.26 o 
   2   7   5       17.28       26.14      6.49 o 
   3   7   5        0.21        5.49      5.06 o 
   4   7   5        0.94        6.39      5.28 o 
   5   7   5        0.11        4.54      5.09 o 
   6   7   5        7.24       11.13      6.00 o 
   7   7   5        4.61        6.89      5.95 o 
   0   8   5       82.70       53.99     12.67 o 
   1   8   5       53.57       50.26      8.59 o 
   2   8   5        2.98        4.26      5.96 o 
   3   8   5        4.40        5.24      5.76 o 
   4   8   5        5.64       15.29      6.93 o 
   0   0   6        8.53        5.52      2.33 o 
   1   0   6     3398.10     3475.93     47.33 o 
   2   0   6     2559.30     2496.49     37.05 o 
   3   0   6       18.50       30.35      3.57 o 
   4   0   6      581.85      565.87     16.43 o 
   5   0   6      363.07      357.63     11.50 o 
   6   0   6      301.73      336.49     20.67 o 
   7   0   6      538.86      562.66     17.56 o 
   8   0   6      428.49      403.79     22.58 o 
   9   0   6       48.97       32.98      9.06 o 
  10   0   6      242.69      242.82     17.35 o 
  11   0   6        3.18        7.46      7.89 o 
  12   0   6        7.45        4.91      7.81 o 
  13   0   6       13.51        2.07     12.27 o 
   1   1   6      156.86      158.80      3.02 o 
   2   1   6        1.37        0.71      1.06 o 
   3   1   6      233.80      206.63      4.91 o 
   4   1   6      659.49      657.15     11.34 o 
   5   1   6     1660.24     1750.78     34.69 o 
   6   1   6        1.17        1.74      2.22 o 
   7   1   6       42.72       47.01      3.20 o 
   8   1   6       24.37       26.49      3.56 o 
   9   1   6       18.84       20.59      4.28 o 
  10   1   6       43.20       36.48      6.24 o 
  11   1   6       19.36       19.54      6.38 o 
  12   1   6        4.45        2.26      5.51 o 
  13   1   6        0.24        7.94      8.91 o 
   0   2   6     1351.92     1383.30     23.63 o 
   1   2   6      971.45      997.77     23.33 o 
   2   2   6      350.72      393.96      6.08 o 
   3   2   6      350.69      331.45      6.13 o 
   4   2   6       38.95       39.09      1.96 o 
   5   2   6      750.90      806.33     11.91 o 
   6   2   6       19.56       30.23      4.09 o 
   7   2   6      152.66      141.84      4.20 o 
   8   2   6       25.19       38.81      3.91 o 
   9   2   6       21.22       30.82      4.04 o 
  10   2   6       82.02       85.10      7.19 o 
  11   2   6        1.26        1.56      5.03 o 
  12   2   6        0.05        7.26      6.39 o 
  13   2   6        4.68        7.98      8.03 o 
   1   3   6      587.40      636.64      9.78 o 
   2   3   6       47.96       45.66      2.20 o 
   3   3   6       11.35       18.45      2.77 o 
   4   3   6      373.29      340.32      7.06 o 
   5   3   6      120.00      138.23      4.08 o 
   6   3   6       31.27       27.82      2.53 o 
   7   3   6       14.16       19.90      3.05 o 
   8   3   6       29.93       39.40      3.89 o 
   9   3   6       18.19       22.86      4.41 o 
  10   3   6        0.18        0.00      3.79 o 
  11   3   6        2.90        1.01      5.13 o 
  12   3   6        0.70       11.94      6.69 o 
   0   4   6       12.33        8.84      1.97 o 
   1   4   6       20.41       15.48      1.66 o 
   2   4   6        0.52        6.80      2.03 o 
   3   4   6        2.49        2.73      1.83 o 
   4   4   6       60.19       73.07      3.63 o 
   5   4   6       10.57        6.21      2.11 o 
   6   4   6        4.93        8.80      2.62 o 
   7   4   6        3.96        1.87      2.45 o 
   8   4   6        2.26        0.99      3.05 o 
   9   4   6        0.35        8.62      4.52 o 
  10   4   6       11.65       17.74      5.23 o 
  11   4   6        2.59        4.51      5.63 o 
   1   5   6      195.94      208.56      7.05 o 
   2   5   6        3.27        6.28      3.16 o 
   3   5   6        5.04       10.85      4.01 o 
   4   5   6        9.01        8.38      3.28 o 
   5   5   6        6.79       10.91      3.06 o 
   6   5   6       25.56       24.46      3.43 o 
   7   5   6        0.47        0.00      2.60 o 
   8   5   6        7.02        3.68      3.29 o 
   9   5   6        6.18        6.49      4.29 o 
  10   5   6        1.09        1.74      4.46 o 
   0   6   6      248.78      236.05     14.05 o 
   1   6   6       91.34      105.67      5.87 o 
   2   6   6        0.46        0.00      3.31 o 
   3   6   6       18.38       26.78      5.02 o 
   4   6   6        7.16       16.92      3.95 o 
   5   6   6        5.08        2.05      3.35 o 
   6   6   6        7.84        7.70      4.05 o 
   7   6   6        0.53        1.41      3.84 o 
   8   6   6        2.01        3.46      4.53 o 
   9   6   6        2.09       17.88      7.72 o 
   1   7   6       22.75       15.85      5.85 o 
   2   7   6        1.36        0.18      4.56 o 
   3   7   6        9.93        3.55      6.78 o 
   4   7   6        0.18        4.39      4.80 o 
   5   7   6        2.67       11.71      5.78 o 
   6   7   6       14.44       18.01      6.53 o 
   7   7   6        7.21        2.47      5.99 o 
   0   8   6       32.75       25.28     10.67 o 
   1   8   6       11.33        8.80      6.58 o 
   2   8   6        0.00        2.27      5.49 o 
   3   8   6        0.12       17.26      6.97 o 
   1   1   7      140.74      161.78      3.40 o 
   2   1   7      311.27      296.77      4.18 o 
   3   1   7       96.23      108.68      2.76 o 
   4   1   7       96.09       80.08      4.34 o 
   5   1   7      327.11      292.00      5.83 o 
   6   1   7      165.16      145.36      4.77 o 
   7   1   7       21.24       29.43      2.64 o 
   8   1   7        3.39        5.55      3.04 o 
   9   1   7       21.51       28.54      5.28 o 
  10   1   7        0.48        0.00      4.56 o 
  11   1   7       10.37        7.09      5.79 o 
  12   1   7        0.30        5.82      6.03 o 
  13   1   7        0.78       18.37      8.84 o 
   0   2   7      724.69      703.82     15.38 o 
   1   2   7      406.47      375.59      7.42 o 
   2   2   7       28.04       33.46      1.86 o 
   3   2   7      100.03      111.21      3.87 o 
   4   2   7      360.80      336.42      7.07 o 
   5   2   7        0.50        2.02      1.70 o 
   6   2   7      140.27      134.69      8.40 o 
   7   2   7       14.85       26.23      3.27 o 
   8   2   7        0.00        2.41      2.95 o 
   9   2   7        3.87       11.28      5.50 o 
  10   2   7       20.49       18.13      5.14 o 
  11   2   7       26.43       28.26      8.96 o 
  12   2   7        6.07       19.75      7.32 o 
  13   2   7        1.62        2.15      6.51 o 
   1   3   7      869.46      840.51     13.14 o 
   2   3   7       28.54       23.33      2.92 o 
   3   3   7      234.69      225.96      5.76 o 
   4   3   7        8.33        8.50      2.15 o 
   5   3   7        9.86       17.34      2.37 o 
   6   3   7       87.02       82.99      3.84 o 
   7   3   7       16.43       15.84      2.61 o 
   8   3   7       25.64       34.17      6.42 o 
   9   3   7       28.09       38.39      6.59 o 
  10   3   7       17.66       22.11      5.19 o 
  11   3   7       21.87       17.18      6.70 o 
  12   3   7        1.00        0.00      5.98 o 
   0   4   7      437.48      466.55     18.97 o 
   1   4   7      872.35      837.18     13.07 o 
   2   4   7      158.81      162.04      4.62 o 
   3   4   7      218.27      214.45      5.44 o 
   4   4   7      165.27      173.48      5.18 o 
   5   4   7       66.89       58.24      4.19 o 
   6   4   7        8.97       11.03      2.79 o 
   7   4   7      103.20      103.81      6.30 o 
   8   4   7       19.86       19.77      4.66 o 
   9   4   7       43.81       47.27      6.05 o 
  10   4   7        3.14        2.67      4.27 o 
  11   4   7        5.46       19.56      8.02 o 
   1   5   7        9.08        3.75      3.06 o 
   2   5   7        0.03        9.32      3.68 o 
   3   5   7      210.08      195.19      7.15 o 
   4   5   7       89.24       85.19      4.62 o 
   5   5   7        6.06        3.79      2.67 o 
   6   5   7        8.09        4.14      2.78 o 
   7   5   7       50.20       42.58      6.56 o 
   8   5   7        2.34        5.98      3.89 o 
   9   5   7        4.60       10.19      4.67 o 
  10   5   7       27.76       20.18      5.88 o 
   0   6   7       14.75       32.75     11.31 o 
   1   6   7       71.85       69.99      6.09 o 
   2   6   7       83.14       89.93      5.71 o 
   3   6   7        0.82        0.00      2.99 o 
   4   6   7        9.33        0.75      2.94 o 
   5   6   7        7.24       19.12      6.35 o 
   6   6   7        1.47        2.64      3.60 o 
   7   6   7        0.35        7.59      4.28 o 
   8   6   7       19.82       27.29      6.79 o 
   9   6   7       13.64       18.72      7.01 o 
   1   7   7        0.05        5.47      5.32 o 
   2   7   7        0.01       14.83      6.33 o 
   3   7   7        0.10        9.52      5.73 o 
   4   7   7        6.13       15.85      6.09 o 
   5   7   7       18.93       14.60      5.93 o 
   6   7   7       30.74       31.32      7.06 o 
   0   8   7       83.45       92.13     14.55 o 
   1   8   7       22.55       18.31      7.36 o 
   2   8   7        0.00       10.49      6.85 o 
   0   0   8    12965.90    12718.08    307.14 o 
   1   0   8       19.41       23.27      2.14 o 
   2   0   8      332.03      311.43     12.26 o 
   3   0   8      510.98      466.57     10.58 o 
   4   0   8      567.77      591.84     19.15 o 
   5   0   8      453.88      428.08     16.30 o 
   6   0   8       22.49       25.45      5.90 o 
   7   0   8       52.86       56.96      7.98 o 
   8   0   8       12.87       29.90      7.79 o 
   9   0   8      177.80      176.48     15.09 o 
  10   0   8        0.04       24.02     14.45 o 
  11   0   8        1.87        7.32      8.09 o 
  12   0   8       13.24       46.63     15.33 o 
  13   0   8        0.44        8.69     10.02 o 
   1   1   8       27.62       39.20      3.50 o 
   2   1   8       99.68      118.20      3.63 o 
   3   1   8       34.74       37.81      1.81 o 
   4   1   8     1335.87     1352.61     19.66 o 
   5   1   8       36.23       43.14      2.56 o 
   6   1   8      149.75      125.16      6.35 o 
   7   1   8       48.46       54.49      4.33 o 
   8   1   8      147.56      146.36      8.63 o 
   9   1   8      228.50      213.50     11.11 o 
  10   1   8       74.09       72.18      8.13 o 
  11   1   8       30.51       27.42      6.77 o 
  12   1   8       18.77       12.83      6.24 o 
  13   1   8       34.56       47.13     10.85 o 
   0   2   8        0.03        3.43      2.15 o 
   1   2   8      161.14      184.00      4.95 o 
   2   2   8      788.94      786.54     11.13 o 
   3   2   8      132.54      133.42      3.48 o 
   4   2   8      305.68      336.53      7.45 o 
   5   2   8      130.67      125.14      6.61 o 
   6   2   8        3.05        4.67      2.13 o 
   7   2   8        6.80        5.92      2.54 o 
   8   2   8       89.77       84.76      5.15 o 
   9   2   8      136.42      113.96      7.30 o 
  10   2   8        5.68       11.65      6.46 o 
  11   2   8        4.55        3.11      5.56 o 
  12   2   8        3.18       15.13      7.94 o 
   1   3   8      715.09      816.42     12.90 o 
   2   3   8       49.61       54.38      2.75 o 
   3   3   8      117.75      117.66      5.94 o 
   4   3   8       54.32       57.56      3.15 o 
   5   3   8      131.09      146.34      4.70 o 
   6   3   8       76.23       91.65      5.03 o 
   7   3   8      125.14      117.27      6.80 o 
   8   3   8       96.48       93.18      8.19 o 
   9   3   8      179.50      181.09      8.97 o 
  10   3   8       61.22       67.81      7.75 o 
  11   3   8        0.03        4.89      5.93 o 
  12   3   8        0.15       21.71      7.69 o 
   0   4   8        5.26        0.00      3.56 o 
   1   4   8      105.96       90.36      3.73 o 
   2   4   8       99.40       90.96      4.05 o 
   3   4   8      113.25      110.73      4.26 o 
   4   4   8      152.49      170.97      5.62 o 
   5   4   8        0.07        0.53      2.66 o 
   6   4   8      123.34      120.20      5.00 o 
   7   4   8       54.24       65.26      5.63 o 
   8   4   8      152.01      128.71      7.51 o 
   9   4   8       28.74       29.23      5.75 o 
  10   4   8        6.77        3.78      5.33 o 
  11   4   8        0.81       11.57      7.84 o 
   1   5   8       43.43       59.63      4.85 o 
   2   5   8      243.12      234.86      8.67 o 
   3   5   8       54.39       61.98      4.87 o 
   4   5   8       32.08       37.88      3.80 o 
   5   5   8       82.30       99.24      5.43 o 
   6   5   8        2.01        2.47      2.63 o 
   7   5   8       20.08       22.13      4.55 o 
   8   5   8        9.21       15.34      4.51 o 
   9   5   8        0.15        0.00      4.74 o 
  10   5   8        0.93        5.35      6.49 o 
   0   6   8        4.73       23.07      5.94 o 
   1   6   8       14.89       17.81      4.89 o 
   2   6   8        3.51       12.23      3.87 o 
   3   6   8       30.37       29.63      4.46 o 
   4   6   8        1.89        6.59      3.91 o 
   5   6   8        4.89        6.32      3.93 o 
   6   6   8        5.50        7.23      4.11 o 
   7   6   8        0.39        3.23      4.35 o 
   8   6   8        1.33       13.12      6.31 o 
   1   7   8       13.54       19.23      6.00 o 
   2   7   8        0.19        1.56      5.11 o 
   3   7   8        0.00        5.25      5.45 o 
   4   7   8        8.85       12.36      5.78 o 
   5   7   8        8.67       25.55      7.62 o 
   6   7   8        6.67       17.17      7.05 o 
   0   8   8       22.38        5.15      9.16 o 
   1   8   8        4.96        0.42      5.42 o 
   1   1   9       22.35       33.15      2.22 o 
   2   1   9      557.43      552.93      7.97 o 
   3   1   9      595.42      642.83      9.71 o 
   4   1   9      170.41      145.73      5.86 o 
   5   1   9      194.30      160.66      8.87 o 
   6   1   9        0.02        0.00      3.68 o 
   7   1   9       71.08       96.21      6.87 o 
   8   1   9       16.60       22.44      6.16 o 
   9   1   9       11.57       11.85      5.19 o 
  10   1   9        7.51       17.20      8.07 o 
  11   1   9        0.07        3.97      5.53 o 
  12   1   9        4.63       16.06      8.18 o 
   0   2   9       37.73       21.23      2.92 o 
   1   2   9        4.26        0.00      1.75 o 
   2   2   9        4.89        9.35      1.80 o 
   3   2   9       40.85       37.61      2.32 o 
   4   2   9      636.17      610.25     10.58 o 
   5   2   9       74.45       66.61      4.62 o 
   6   2   9       74.68       72.31      4.11 o 
   7   2   9        2.04        6.03      3.07 o 
   8   2   9       71.36       83.51      6.77 o 
   9   2   9       12.43       15.13      5.72 o 
  10   2   9       12.77       29.71      6.94 o 
  11   2   9        8.67        5.72      6.03 o 
  12   2   9        5.47       11.39      6.89 o 
   1   3   9      123.96      102.20      3.89 o 
   2   3   9      141.83      125.51      4.56 o 
   3   3   9        6.20       15.02      3.31 o 
   4   3   9       77.20       81.10      3.39 o 
   5   3   9      210.08      227.33      5.59 o 
   6   3   9       62.11       70.81      4.12 o 
   7   3   9       36.59       34.02      4.40 o 
   8   3   9        0.02        0.00      3.56 o 
   9   3   9       78.61       79.63      6.97 o 
  10   3   9        0.08        0.00      5.30 o 
  11   3   9        4.20       11.71      6.53 o 
  12   3   9        0.44        9.25      7.08 o 
   0   4   9       14.48       14.80      4.41 o 
   1   4   9       55.26       64.42      3.48 o 
   2   4   9       98.38       91.84      4.02 o 
   3   4   9       10.19        7.47      2.44 o 
   4   4   9       17.08       10.17      2.39 o 
   5   4   9        9.71        3.14      2.57 o 
   6   4   9       63.75       67.83      4.62 o 
   7   4   9      196.03      172.67      8.38 o 
   8   4   9        1.58        4.80      3.72 o 
   9   4   9        0.80        0.00      4.09 o 
  10   4   9        7.71       10.57      6.04 o 
  11   4   9        0.48        8.70      7.35 o 
   1   5   9      131.16      118.09      6.53 o 
   2   5   9       55.14       59.20      4.98 o 
   3   5   9       33.10       33.95      4.42 o 
   4   5   9        6.63       11.08      3.09 o 
   5   5   9      189.11      153.08      7.75 o 
   6   5   9       95.58       92.95      5.50 o 
   7   5   9        4.96        7.93      4.41 o 
   8   5   9        0.17        3.16      4.16 o 
   9   5   9        2.48       10.13      6.19 o 
  10   5   9        0.05       12.72      7.51 o 
   0   6   9      260.80      222.78     17.02 o 
   1   6   9       34.72       26.56      4.62 o 
   2   6   9       68.42       76.97      6.16 o 
   3   6   9       35.18       55.20      5.81 o 
   4   6   9       15.64       29.32      5.02 o 
   5   6   9       18.71       19.99      4.59 o 
   6   6   9        0.90        3.13      4.24 o 
   7   6   9        4.45        9.52      5.99 o 
   8   6   9        0.15       14.23      6.31 o 
   1   7   9        1.35        1.71      5.01 o 
   2   7   9       15.54       24.41      6.57 o 
   3   7   9       29.41       19.79      7.42 o 
   4   7   9       13.44       12.88      6.45 o 
   5   7   9       17.99       13.41      6.33 o 
   6   7   9        3.70       11.45      8.29 o 
   0   0  10       17.68       17.12      3.76 o 
   1   0  10      492.53      563.28     12.44 o 
   2   0  10     1780.65     1943.27     35.53 o 
   3   0  10      152.02      154.96      5.90 o 
   4   0  10      546.80      544.31     20.46 o 
   5   0  10      301.91      347.02     16.41 o 
   6   0  10       11.24       32.10      6.88 o 
   7   0  10        7.19       10.30      5.88 o 
   8   0  10      268.25      231.97     17.68 o 
   9   0  10      151.69      123.48     13.20 o 
  10   0  10       38.05       48.29     11.22 o 
  11   0  10        0.24        6.78      9.02 o 
  12   0  10        0.02        0.00      9.27 o 
   1   1  10      270.25      276.06      6.19 o 
   2   1  10        0.00        2.28      1.54 o 
   3   1  10     1002.19     1087.34     16.95 o 
   4   1  10      509.96      544.09     10.44 o 
   5   1  10       32.75       45.97      3.37 o 
   6   1  10       40.68       54.13      5.51 o 
   7   1  10      184.38      190.48     10.08 o 
   8   1  10      249.69      263.73     12.56 o 
   9   1  10      348.50      344.55     15.03 o 
  10   1  10       36.40       27.37      6.89 o 
  11   1  10        0.13       16.05      7.55 o 
  12   1  10        0.18       16.40      7.58 o 
   0   2  10     4274.56     4538.92     91.66 o 
   1   2  10     1135.68     1226.90     19.67 o 
   2   2  10       83.62       64.65      4.31 o 
   3   2  10      732.69      700.69     13.17 o 
   4   2  10      110.53      102.94      6.33 o 
   5   2  10       19.13       36.45      5.77 o 
   6   2  10       57.26       59.22      3.93 o 
   7   2  10       55.52       68.62      5.32 o 
   8   2  10      179.92      166.43      9.94 o 
   9   2  10       58.05       57.20      7.79 o 
  10   2  10       17.12        6.74      5.90 o 
  11   2  10        3.57        6.40      6.76 o 
  12   2  10        0.19       17.94      8.36 o 
   1   3  10      379.82      421.91      9.46 o 
   2   3  10      341.78      405.30      9.59 o 
   3   3  10       10.70       13.38      2.39 o 
   4   3  10      263.77      273.66      6.40 o 
   5   3  10        8.57       15.00      2.99 o 
   6   3  10       28.03       27.27      4.06 o 
   7   3  10        1.35        0.29      4.06 o 
   8   3  10        1.79        7.01      4.98 o 
   9   3  10        8.96       23.44      6.55 o 
  10   3  10        5.25        6.59      5.99 o 
  11   3  10       25.77       19.98      7.70 o 
   0   4  10        0.54        2.96      2.98 o 
   1   4  10       62.59       85.39      4.96 o 
   2   4  10        9.97       15.54      2.64 o 
   3   4  10        1.28        0.00      2.09 o 
   4   4  10       67.50       71.10      4.26 o 
   5   4  10        1.60        1.16      2.10 o 
   6   4  10       40.43       34.31      3.84 o 
   7   4  10        6.69       17.65      6.58 o 
   8   4  10        4.66       11.71      4.80 o 
   9   4  10        1.14        5.53      4.84 o 
  10   4  10        0.36        0.00      6.06 o 
   1   5  10       35.71       41.92      4.71 o 
   2   5  10       60.88       89.22      6.08 o 
   3   5  10        7.53        3.31      3.38 o 
   4   5  10       51.41       53.90      4.65 o 
   5   5  10       20.68       13.31      4.03 o 
   6   5  10        1.84        2.70      3.26 o 
   7   5  10       20.28       16.81      5.03 o 
   8   5  10        0.13        3.77      4.72 o 
   9   5  10       19.88       11.00      6.45 o 
   0   6  10       62.78       67.62      8.60 o 
   1   6  10        0.46        0.00      3.51 o 
   2   6  10       33.91       37.07      5.23 o 
   3   6  10        4.59        7.59      4.28 o 
   4   6  10        5.85        7.42      4.20 o 
   5   6  10        0.87        4.45      3.91 o 
   6   6  10        3.95       12.80      5.20 o 
   7   6  10        0.82       11.59      6.52 o 
   8   6  10        8.92       18.53      7.02 o 
   1   7  10       30.99       28.50      7.87 o 
   2   7  10        5.65        4.51      5.78 o 
   3   7  10       27.04       33.02      7.25 o 
   4   7  10        0.84        6.28      5.83 o 
   5   7  10        8.12        7.86      6.67 o 
   1   1  11        3.73        6.54      2.49 o 
   2   1  11      166.93      179.80      4.43 o 
   3   1  11      153.17      173.32      5.35 o 
   4   1  11      442.39      396.88      8.73 o 
   5   1  11      280.86      271.76      8.62 o 
   6   1  11        8.89       15.14      4.56 o 
   7   1  11        1.90        5.10      4.06 o 
   8   1  11        0.24        0.00      4.32 o 
   9   1  11        0.44        0.00      5.28 o 
  10   1  11       11.73       13.84      6.51 o 
  11   1  11        2.51        1.56      5.83 o 
  12   1  11        7.48       14.85      7.86 o 
   0   2  11       10.49        2.80      3.15 o 
   1   2  11       48.92       58.87      3.32 o 
   2   2  11        0.95        4.03      1.84 o 
   3   2  11        9.02       10.82      2.45 o 
   4   2  11        0.05        1.08      1.90 o 
   5   2  11        0.87        0.00      2.57 o 
   6   2  11      136.38      141.81      8.84 o 
   7   2  11       10.92        8.79      4.62 o 
   8   2  11       76.53       97.73      9.83 o 
   9   2  11        4.43       20.43      6.19 o 
  10   2  11       25.14       11.01      6.36 o 
  11   2  11        2.63        7.21      6.69 o 
   1   3  11        0.16        6.54      2.44 o 
   2   3  11      333.34      294.44      7.73 o 
   3   3  11       86.13       92.45      3.97 o 
   4   3  11       54.66       52.95      3.55 o 
   5   3  11       43.95       45.13      4.80 o 
   6   3  11        2.51        1.81      2.92 o 
   7   3  11        0.16        2.24      2.91 o 
   8   3  11        8.40       13.57      4.52 o 
   9   3  11       66.07       61.47      8.71 o 
  10   3  11        3.66        4.12      5.98 o 
  11   3  11        1.97       16.82      7.53 o 
   0   4  11       14.47       27.92      6.38 o 
   1   4  11       11.42       15.37      2.99 o 
   2   4  11       17.59       25.62      4.79 o 
   3   4  11       26.62       22.47      3.01 o 
   4   4  11      134.17      129.61      5.51 o 
   5   4  11      172.64      149.87      6.52 o 
   6   4  11        3.24        9.00      3.68 o 
   7   4  11       45.57       40.60      5.06 o 
   8   4  11        0.04        0.80      4.12 o 
   9   4  11        0.68        0.98      5.18 o 
  10   4  11        0.25       17.50      6.93 o 
   1   5  11      156.09      149.98      8.08 o 
   2   5  11        3.61        4.05      3.63 o 
   3   5  11      102.30       96.78      6.44 o 
   4   5  11      293.72      297.81     10.16 o 
   5   5  11       39.43       53.73      5.44 o 
   6   5  11        0.45        0.00      3.84 o 
   7   5  11        5.09        3.27      4.24 o 
   8   5  11        0.96        8.84      6.09 o 
   9   5  11        2.49        0.00      5.95 o 
   0   6  11      138.26      113.57     11.10 o 
   1   6  11       11.23       10.37      4.48 o 
   2   6  11       59.47       74.50      6.98 o 
   3   6  11        7.74       11.42      4.66 o 
   4   6  11        1.20        8.91      4.37 o 
   5   6  11        3.48        8.58      5.17 o 
   6   6  11       24.84       21.38      6.60 o 
   7   6  11        4.25        6.66      7.53 o 
   1   7  11        0.19        4.72      5.65 o 
   2   7  11        1.94        3.68      6.08 o 
   3   7  11        1.30        3.14      5.52 o 
   4   7  11       34.88       31.76      8.34 o 
   0   0  12     1221.12     1284.15     39.49 o 
   1   0  12        0.17        6.53      3.30 o 
   2   0  12        2.14        0.00      3.18 o 
   3   0  12      210.30      195.14      8.31 o 
   4   0  12      101.77      145.47     11.37 o 
   5   0  12       71.31       79.18      8.79 o 
   6   0  12      136.27      163.82     20.78 o 
   7   0  12      235.64      258.47     30.92 o 
   8   0  12      330.56      294.48     21.66 o 
   9   0  12       97.49      107.14     14.32 o 
  10   0  12       20.81       54.37     19.42 o 
  11   0  12       24.66       29.08     12.13 o 
  12   0  12       15.69       22.97     12.07 o 
   1   1  12       23.94       22.16      2.47 o 
   2   1  12        4.93        7.93      2.88 o 
   3   1  12      185.22      194.34      5.19 o 
   4   1  12       24.48       24.94      5.21 o 
   5   1  12       40.69       40.87      5.20 o 
   6   1  12       63.60       75.11      6.69 o 
   7   1  12       58.41       67.81      7.15 o 
   8   1  12       29.82       38.53      6.51 o 
   9   1  12       14.15       18.58      6.22 o 
  10   1  12       44.53       38.76     11.75 o 
  11   1  12       31.93       18.33      7.41 o 
   0   2  12      227.92      233.56      8.62 o 
   1   2  12        4.81        4.86      2.02 o 
   2   2  12      529.75      526.50     10.48 o 
   3   2  12       70.37      100.04      5.31 o 
   4   2  12       94.41      111.38      7.42 o 
   5   2  12        4.17        8.15      2.89 o 
   6   2  12      100.23      119.73      6.80 o 
   7   2  12        2.75        0.47      4.06 o 
   8   2  12       68.76       86.19      8.29 o 
   9   2  12       33.65       46.15      7.91 o 
  10   2  12        5.04        3.83      5.65 o 
  11   2  12        0.22        8.75      7.26 o 
   1   3  12       18.31       36.94      3.57 o 
   2   3  12       12.67        7.58      3.63 o 
   3   3  12       35.23       39.82      3.26 o 
   4   3  12      151.04      138.55      5.82 o 
   5   3  12        0.63        1.32      2.65 o 
   6   3  12        5.53       17.66      3.72 o 
   7   3  12      156.36      155.80      8.22 o 
   8   3  12       27.88       37.77      7.01 o 
   9   3  12       51.88       57.20      8.67 o 
  10   3  12       30.41       11.29      7.08 o 
  11   3  12        0.44        0.00      6.67 o 
   0   4  12      173.59      137.66      8.59 o 
   1   4  12      112.76       86.83      5.16 o 
   2   4  12       13.22       11.34      3.05 o 
   3   4  12       37.01       43.54      6.33 o 
   4   4  12       99.26       84.40      5.52 o 
   5   4  12       32.18       37.49      3.99 o 
   6   4  12       26.19       24.87      4.42 o 
   7   4  12        6.42        5.00      3.76 o 
   8   4  12       45.39       46.71      9.62 o 
   9   4  12       13.01        8.99      6.18 o 
  10   4  12        0.08        7.22      6.56 o 
   1   5  12        5.96        3.81      3.92 o 
   2   5  12      162.23      155.72      8.63 o 
   3   5  12       46.78       54.18      5.30 o 
   4   5  12        7.38        5.17      3.30 o 
   5   5  12        0.00        0.36      5.26 o 
   6   5  12        2.15        4.19      4.52 o 
   7   5  12        1.41        2.05      4.50 o 
   8   5  12        0.34       10.15      6.14 o 
   0   6  12       28.69       42.62     10.30 o 
   1   6  12       16.38       12.85      5.12 o 
   2   6  12        4.77        4.19      4.47 o 
   3   6  12        4.53        7.34      4.33 o 
   4   6  12        0.07        9.23      4.91 o 
   5   6  12        3.61        0.00      4.83 o 
   6   6  12        0.08        7.96      6.35 o 
   1   7  12        1.12        7.27      6.29 o 
   2   7  12        0.60        1.20      5.55 o 
   3   7  12        0.85        5.13      6.29 o 
   1   1  13       21.54       31.54      2.95 o 
   2   1  13        3.90        4.60      2.31 o 
   3   1  13       42.23       53.24      2.94 o 
   4   1  13       63.67       60.58      3.76 o 
   5   1  13        0.71        7.08      4.25 o 
   6   1  13      112.23      110.37      7.99 o 
   7   1  13       13.74       22.90      6.24 o 
   8   1  13       13.28       31.39      7.40 o 
   9   1  13       13.72       14.30      6.31 o 
  10   1  13        0.20        7.99      6.51 o 
  11   1  13        2.40       10.39      7.46 o 
   0   2  13      219.37      219.84      9.02 o 
   1   2  13       14.28       13.31      2.68 o 
   2   2  13       26.95       38.04      3.25 o 
   3   2  13       22.63       20.62      3.53 o 
   4   2  13      137.34      147.81      6.48 o 
   5   2  13       41.86       37.29      4.15 o 
   6   2  13        4.95        7.90      5.64 o 
   7   2  13        0.03        0.42      4.44 o 
   8   2  13       10.71       13.65      6.03 o 
   9   2  13        4.35        6.22      5.91 o 
  10   2  13       15.70       11.66      7.10 o 
  11   2  13        0.72        1.46      5.93 o 
   1   3  13        2.95        8.76      2.89 o 
   2   3  13      337.77      293.07      8.56 o 
   3   3  13        0.19        7.78      3.54 o 
   4   3  13      125.87      110.67      7.34 o 
   5   3  13       56.83       55.26      4.56 o 
   6   3  13       27.18       22.08      4.11 o 
   7   3  13        1.28        4.69      5.57 o 
   8   3  13        9.45        6.71      5.56 o 
   9   3  13        2.58        2.77      5.80 o 
  10   3  13        3.58        1.89      6.65 o 
   0   4  13      395.59      393.61     15.87 o 
   1   4  13        0.04        1.50      2.70 o 
   2   4  13        3.45        2.84      2.63 o 
   3   4  13       10.54       10.60      2.86 o 
   4   4  13       54.97       41.48      4.27 o 
   5   4  13        1.75        7.75      4.78 o 
   6   4  13       24.20       23.41      4.49 o 
   7   4  13       25.11       21.16      5.26 o 
   8   4  13        5.87        8.34      6.06 o 
   9   4  13       11.36        6.85      6.46 o 
   1   5  13        8.06        4.76      3.85 o 
   2   5  13        1.23        4.51      3.97 o 
   3   5  13       14.02       15.69      4.40 o 
   4   5  13        7.66        1.99      4.89 o 
   5   5  13       14.94       20.41      5.28 o 
   6   5  13        9.57       15.77      5.30 o 
   7   5  13        1.86        1.08      5.00 o 
   8   5  13        2.10        0.00      7.54 o 
   0   6  13        0.26       11.77      7.01 o 
   1   6  13        0.51        3.52      4.42 o 
   2   6  13        4.70        3.16      4.66 o 
   3   6  13        6.90       17.33      5.21 o 
   4   6  13        0.77        3.59      6.09 o 
   5   6  13       24.16       29.49      7.43 o 
   6   6  13        1.18        9.53      6.92 o 
   1   7  13        6.39       10.10      6.60 o 
   2   7  13        0.12        7.26      6.27 o 
   0   0  14       42.32       68.35      7.24 o 
   1   0  14      230.18      231.13      9.91 o 
   2   0  14       40.80       47.01      4.45 o 
   3   0  14      204.83      187.24      9.23 o 
   4   0  14      108.78      134.65     12.39 o 
   5   0  14        7.86        0.00      6.87 o 
   6   0  14       31.03       38.37      9.59 o 
   7   0  14       79.96       77.22     18.10 o 
   8   0  14        0.66       14.19     12.24 o 
   9   0  14        2.64       18.92      9.96 o 
  10   0  14       27.67       23.85     11.25 o 
  11   0  14        1.13        0.00     11.01 o 
   1   1  14       23.05       19.62      2.90 o 
   2   1  14      314.78      294.41      7.50 o 
   3   1  14      100.38      121.95      5.37 o 
   4   1  14       41.79       35.36      4.02 o 
   5   1  14      377.26      374.68     15.55 o 
   6   1  14        0.59        0.00      4.52 o 
   7   1  14       80.25       85.23      8.39 o 
   8   1  14       34.49       38.40      7.58 o 
   9   1  14       64.82       84.96      9.91 o 
  10   1  14        4.25        1.59      6.53 o 
  11   1  14        0.64       15.61      8.26 o 
   0   2  14      132.71      116.58      6.93 o 
   1   2  14       60.85       59.99      4.00 o 
   2   2  14        5.73        3.59      3.45 o 
   3   2  14        3.03        9.61      2.94 o 
   4   2  14       33.24       26.18      4.12 o 
   5   2  14      179.63      166.47      8.64 o 
   6   2  14        6.52        5.09      4.71 o 
   7   2  14        2.86        0.00      4.74 o 
   8   2  14       55.47       71.13      8.51 o 
   9   2  14        2.99        0.00      6.01 o 
  10   2  14        1.64        4.05      6.13 o 
   1   3  14      216.62      215.14      7.73 o 
   2   3  14       34.12       48.62      4.06 o 
   3   3  14      131.73      119.80      6.06 o 
   4   3  14       27.18       23.29      6.12 o 
   5   3  14       86.66       90.91      5.90 o 
   6   3  14       45.50       43.69      6.67 o 
   7   3  14       24.81       30.19      6.90 o 
   8   3  14        0.04        4.46      6.01 o 
   9   3  14        5.98       17.71      7.10 o 
  10   3  14        7.61        9.22      7.03 o 
   0   4  14      101.01       91.57      9.23 o 
   1   4  14       13.63       12.82      3.77 o 
   2   4  14      101.47       99.14      6.87 o 
   3   4  14       10.01        9.30      3.28 o 
   4   4  14        2.22        0.00      2.89 o 
   5   4  14       15.28        8.42      4.03 o 
   6   4  14        3.71        6.60      4.03 o 
   7   4  14        8.83       11.44      6.41 o 
   8   4  14        8.88       13.81      6.86 o 
   9   4  14        4.57        9.51      6.91 o 
   1   5  14        0.51       11.16      4.96 o 
   2   5  14       13.69       11.96      4.49 o 
   3   5  14        2.46        5.72      4.02 o 
   4   5  14       70.33       64.84      8.38 o 
   5   5  14        3.70        8.26      5.57 o 
   6   5  14        0.20        7.33      5.65 o 
   7   5  14       13.81       30.80      9.87 o 
   0   6  14        0.31        0.00      7.17 o 
   1   6  14       16.37       15.19      5.44 o 
   2   6  14       21.72       10.25      5.26 o 
   3   6  14        0.07        0.00      4.65 o 
   4   6  14        0.08        5.94      5.90 o 
   5   6  14        1.57        7.70      6.38 o 
   1   1  15        1.80        0.83      2.11 o 
   2   1  15        0.00        0.00      2.02 o 
   3   1  15       12.21       14.37      3.16 o 
   4   1  15      111.16       91.74      6.07 o 
   5   1  15       24.77       24.10      5.65 o 
   6   1  15      134.04      159.19     10.86 o 
   7   1  15        9.78       19.07      6.18 o 
   8   1  15       11.28       25.14      8.54 o 
   9   1  15        7.67        8.11      6.63 o 
  10   1  15        0.28        4.78      6.75 o 
   0   2  15       46.71       42.69      5.24 o 
   1   2  15        0.00        0.00      2.57 o 
   2   2  15      207.81      206.30     11.65 o 
   3   2  15       14.08        9.75      3.00 o 
   4   2  15      130.23      108.65      6.03 o 
   5   2  15        1.37       10.79      5.33 o 
   6   2  15        3.83        3.54      4.92 o 
   7   2  15        6.53       15.99      6.25 o 
   8   2  15       24.97       13.02      6.66 o 
   9   2  15        0.35        7.19      6.38 o 
  10   2  15        2.00        1.86      6.42 o 
   1   3  15      213.29      212.27      7.88 o 
   2   3  15       25.06       25.03      3.62 o 
   3   3  15       19.13       26.51      4.09 o 
   4   3  15       17.07       17.26      4.74 o 
   5   3  15        0.06        4.87      4.70 o 
   6   3  15       31.79       33.12      6.66 o 
   7   3  15       20.29        9.59      5.62 o 
   8   3  15        1.83        3.62      5.97 o 
   9   3  15       10.47       22.65      7.93 o 
   0   4  15        0.12        0.00      4.32 o 
   1   4  15       59.96       65.01      5.30 o 
   2   4  15        4.22        8.77      3.45 o 
   3   4  15      204.30      208.21      8.91 o 
   4   4  15        7.91       16.07      4.49 o 
   5   4  15       21.57       24.43      6.47 o 
   6   4  15        6.62       12.64      5.24 o 
   7   4  15        6.21        2.45      5.59 o 
   8   4  15       11.13        9.05      6.81 o 
   1   5  15       36.57       29.93      5.65 o 
   2   5  15        9.35        3.20      4.33 o 
   3   5  15       13.38       19.33      5.78 o 
   4   5  15       26.54       42.82     10.66 o 
   5   5  15       25.42       18.97      6.51 o 
   6   5  15        7.99       12.83      7.20 o 
   0   6  15       20.55       28.92      9.50 o 
   1   6  15        7.33        4.34      5.21 o 
   2   6  15        8.79        6.88      5.65 o 
   3   6  15       10.03       15.21      6.57 o 
   4   6  15        3.93       13.55      6.55 o 
   0   0  16     1073.92     1098.72     42.85 o 
   1   0  16       28.71       43.80      7.11 o 
   2   0  16      405.92      334.07     13.32 o 
   3   0  16      283.59      261.12     14.95 o 
   4   0  16        0.18        6.44      7.34 o 
   5   0  16      454.01      377.58     24.78 o 
   6   0  16        4.08        0.00      6.96 o 
   7   0  16       44.29       48.14     15.03 o 
   8   0  16      122.62      102.60     14.20 o 
   9   0  16        3.18        0.00      9.37 o 
  10   0  16        8.72       18.31     11.43 o 
   1   1  16      706.27      648.70     15.06 o 
   2   1  16       11.52       21.26      3.04 o 
   3   1  16      177.66      162.62      9.56 o 
   4   1  16      517.47      429.66     17.56 o 
   5   1  16       65.16       59.85      7.48 o 
   6   1  16        3.87        6.82      5.59 o 
   7   1  16       39.00       33.17      7.61 o 
   8   1  16        1.45        6.72      6.14 o 
   9   1  16        0.05       15.59      7.43 o 
  10   1  16        9.52       14.12      8.18 o 
   0   2  16      183.96      195.39     10.17 o 
   1   2  16       37.99       35.87      5.36 o 
   2   2  16      158.09      132.13      7.62 o 
   3   2  16        3.09       11.61      3.91 o 
   4   2  16        1.36        6.04      3.94 o 
   5   2  16       54.76       78.51      8.36 o 
   6   2  16       43.56       54.82      8.07 o 
   7   2  16        0.71        5.63      6.01 o 
   8   2  16        0.18        0.00      5.13 o 
   9   2  16        0.02        0.00      6.49 o 
   1   3  16       45.38       54.47      4.70 o 
   2   3  16        9.62       23.33      3.82 o 
   3   3  16        4.13        3.31      3.40 o 
   4   3  16      178.54      158.43     10.89 o 
   5   3  16       40.57       52.61      9.39 o 
   6   3  16        0.02       10.97      6.06 o 
   7   3  16        0.14       16.30      7.03 o 
   8   3  16        0.00        5.27      6.47 o 
   0   4  16       38.50       34.09      7.05 o 
   1   4  16       28.99       22.28      4.36 o 
   2   4  16        0.45        0.00      3.07 o 
   3   4  16        0.32        3.17      3.59 o 
   4   4  16        0.19        1.07      3.73 o 
   5   4  16       36.74       30.97      6.34 o 
   6   4  16       16.35       22.53      7.38 o 
   7   4  16        0.01       13.23      6.84 o 
   1   5  16       16.61       17.96      5.11 o 
   2   5  16        3.60       12.72      5.64 o 
   3   5  16       27.38       26.28      7.19 o 
   4   5  16        4.68       15.32      6.75 o 
   5   5  16        8.13        5.62      6.36 o 
   6   5  16        8.68       14.38      8.82 o 
   0   6  16        0.17        3.80     10.33 o 
   1   6  16        6.94       12.07      6.50 o 
   2   6  16       12.51       24.16      7.95 o 
   1   1  17        4.68       14.54      3.81 o 
   2   1  17       12.33       25.05      3.58 o 
   3   1  17       70.31       71.54      5.81 o 
   4   1  17       30.29       40.03      7.06 o 
   5   1  17       66.20       85.92      8.62 o 
   6   1  17       42.31       47.91      8.24 o 
   7   1  17       40.60       30.79      8.02 o 
   8   1  17       23.90       19.36      7.80 o 
   9   1  17        4.67        6.46      7.42 o 
   0   2  17       14.10        5.14      4.34 o 
   1   2  17        9.55       21.41      3.64 o 
   2   2  17       89.13       84.25      6.50 o 
   3   2  17       41.65       32.23      5.18 o 
   4   2  17      223.59      231.67     13.42 o 
   5   2  17        9.77       22.28      6.79 o 
   6   2  17       13.95        5.27      5.89 o 
   7   2  17       15.12       11.69      6.91 o 
   8   2  17        1.81       11.89      8.00 o 
   9   2  17        5.58       16.44      7.70 o 
   1   3  17       22.75       27.29      4.73 o 
   2   3  17       21.16       12.54      5.19 o 
   3   3  17       60.02       58.82      6.09 o 
   4   3  17        9.37       19.03      5.52 o 
   5   3  17        0.68       11.21      6.32 o 
   6   3  17        1.48       15.01      6.62 o 
   7   3  17        6.31        3.80      6.13 o 
   8   3  17        3.84        7.76      7.19 o 
   0   4  17       25.23       29.58      9.99 o 
   1   4  17        7.16       11.55      4.19 o 
   2   4  17       11.89        9.81      4.19 o 
   3   4  17        1.20        6.58      4.70 o 
   4   4  17        0.73        1.46      4.02 o 
   5   4  17       13.14       15.78      6.46 o 
   6   4  17        8.16       20.95      7.14 o 
   1   5  17       12.21       11.84      5.10 o 
   2   5  17        7.20        6.07      5.53 o 
   3   5  17        3.02        6.78      6.06 o 
   4   5  17        3.96        3.35      6.20 o 
   0   0  18        9.42       37.46     10.50 o 
   1   0  18      210.38      213.02     13.24 o 
   2   0  18        0.01        0.00      3.76 o 
   3   0  18       29.79       24.12      8.63 o 
   4   0  18       51.29       66.64     12.50 o 
   5   0  18       21.51       27.38     10.72 o 
   6   0  18       32.83       32.93     12.38 o 
   7   0  18       14.39        0.00      9.68 o 
   8   0  18       19.53       10.33     10.64 o 
   1   1  18        1.82        8.13      3.52 o 
   2   1  18       19.40       26.57      4.19 o 
   3   1  18        0.26        0.14      4.65 o 
   4   1  18      108.20       96.26      9.87 o 
   5   1  18       70.95       91.15      9.98 o 
   6   1  18        0.06        4.41      6.02 o 
   7   1  18        2.96       11.30      6.86 o 
   8   1  18       20.22       17.38      8.26 o 
   0   2  18       76.37       87.60      9.91 o 
   1   2  18        3.08        3.89      3.09 o 
   2   2  18       62.88       66.32      7.58 o 
   3   2  18      105.59      117.15      7.59 o 
   4   2  18        3.83       15.12      6.25 o 
   5   2  18       76.20       93.44     10.03 o 
   6   2  18        2.33       18.56      7.06 o 
   7   2  18        1.09        5.17      6.51 o 
   8   2  18        2.45       11.76      7.59 o 
   1   3  18      275.77      288.41     10.47 o 
   2   3  18       10.20        8.07      4.19 o 
   3   3  18       84.44       84.25      7.18 o 
   4   3  18       73.17       57.18      8.60 o 
   5   3  18        8.21       15.82      6.91 o 
   6   3  18        2.97        0.00      5.88 o 
   7   3  18        3.22       20.57      8.07 o 
   0   4  18       42.57       57.05     11.80 o 
   1   4  18        0.00        6.17      4.50 o 
   2   4  18       82.19       76.08      7.79 o 
   3   4  18       21.86       15.73      5.50 o 
   4   4  18       23.03       26.00      7.84 o 
   5   4  18        4.77       11.46      6.61 o 
   1   5  18        4.08        8.57      5.69 o 
   2   5  18        0.27       10.77      6.91 o 
   3   5  18        4.59        9.25      6.83 o 
   1   1  19        0.13        5.48      3.10 o 
   2   1  19        1.16        3.03      4.01 o 
   3   1  19       24.73       38.58      8.35 o 
   4   1  19        0.64        1.61      5.38 o 
   5   1  19       77.27       84.22     10.45 o 
   6   1  19       27.95        9.96      7.01 o 
   7   1  19        5.30        1.72      6.47 o 
   0   2  19       32.53       29.18      7.09 o 
   1   2  19        9.82       14.22      3.72 o 
   2   2  19       58.31       51.02      6.08 o 
   3   2  19        6.14       10.51      6.18 o 
   4   2  19       39.04       55.83      8.79 o 
   5   2  19        3.07       15.82      7.21 o 
   6   2  19       16.16       23.80     10.07 o 
   7   2  19       25.65       22.94      8.55 o 
   1   3  19       17.35       22.60      4.95 o 
   2   3  19        9.57        6.34      4.35 o 
   3   3  19        3.29        8.47      5.62 o 
   4   3  19        0.50        1.69      5.50 o 
   5   3  19       40.35       25.31      7.83 o 
   6   3  19        9.55        1.30      6.21 o 
   0   4  19        0.40        4.87      6.29 o 
   1   4  19        1.26        1.50      4.27 o 
   2   4  19        1.02       12.70      5.48 o 
   3   4  19        2.51        7.77      5.99 o 
   4   4  19       12.49       24.81     11.90 o 
   0   0  20      318.37      317.98     22.08 o 
   1   0  20       10.06       14.63      5.30 o 
   2   0  20      221.84      217.38     18.99 o 
   3   0  20      282.54      277.42     22.54 o 
   4   0  20        0.01        0.00      8.89 o 
   5   0  20       65.56       72.84     14.67 o 
   6   0  20        1.75       16.69     11.10 o 
   7   0  20        0.01       10.57     11.12 o 
   1   1  20      311.87      290.73     12.15 o 
   2   1  20       14.63       14.37      6.25 o 
   3   1  20       12.27       15.53      6.46 o 
   4   1  20       89.88       67.70      9.34 o 
   5   1  20        5.09       12.10      7.14 o 
   6   1  20       19.22       29.75      8.43 o 
   0   2  20        9.89       14.83      6.02 o 
   1   2  20        2.55        1.93      4.02 o 
   2   2  20       41.68       54.81      8.28 o 
   3   2  20       33.77       42.59      8.25 o 
   4   2  20        0.63        2.83      5.92 o 
   5   2  20        8.60       13.30      7.33 o 
   6   2  20        0.14       11.79      7.66 o 
   1   3  20        0.15        6.20      5.30 o 
   2   3  20        0.08        0.00      4.60 o 
   3   3  20        1.66        2.24      5.99 o 
   4   3  20       12.93       22.59      7.85 o 
   5   3  20        4.41       18.81      7.96 o 
   0   4  20        0.01        8.35      7.91 o 
   1   4  20        1.75        6.01      5.36 o 
   2   4  20        2.95        3.97      5.34 o 
   1   1  21        0.09        4.85      4.05 o 
   2   1  21        1.17        8.84      6.05 o 
   3   1  21       14.78       11.70      6.94 o 
   4   1  21        4.19        7.75      6.51 o 
   5   1  21        3.50       11.34      8.04 o 
   0   2  21       11.25        5.27      6.73 o 
   1   2  21        3.80       10.13      5.10 o 
   2   2  21       24.75       28.22      7.47 o 
   3   2  21        1.28       11.29      7.03 o 
   4   2  21        3.33       10.94      7.13 o 
   5   2  21       17.74       20.75      8.22 o 
   1   3  21        8.75        0.23      4.18 o 
   2   3  21        7.43        6.42      6.36 o 
   3   3  21       22.83       35.58     10.35 o 
   0   0  22        1.83       11.91     16.37 o 
   1   0  22       20.88        3.72      7.34 o 
   2   0  22        0.93        5.54      8.73 o 
   3   0  22        2.11        0.00      8.55 o 
   4   0  22        0.02        4.32      8.99 o 
   1   1  22        0.20        3.57      5.47 o 
   2   1  22        0.01       13.39      7.32 o 
   3   1  22        0.30        4.64      6.33 o 
   4   1  22        0.38       19.10      8.10 o 
   0   2  22        6.46        1.89      7.95 o 
   1   2  22        2.44        7.01      7.33 o 
   2   2  22        9.70       14.92      7.35 o 
   3   2  22        0.28        0.90      8.71 o 
                                                 
